# Supplementary material for: Treatment with a DNA methyltransferase inhibitor feminizes zebrafish and induces long-term expression changes in the gonads
Source: Epigenetics Chromatin. 2017 Dec 8;10:59. doi: 10.1186/s13072-017-0168-7 (PMC5721477; doi:10.1186/s13072-017-0168-7)
Supplement: Supplementary file 5 — Additional file 5: Table S2. List of reproduction-related genes differentially expressed (P < 0.01) obtained by microarray analysis in ovaries of zebrafish treated with 75 µM of 5-aza-dC between 10 and 30 dpf. [file 13072_2017_168_MOESM5_ESM.xlsx]

## Sheet: BP_up_level3
Table S1. Enriched GO term obtained by microarray analysis in ovaries of fish subjected to 75 µM of 5-aza-CdR between 10–30 dpf
Category	Term	Term	Count	%	PValue	Genes	List Total	Pop Hits	Pop Total	Fold Enrichment	Bonferroni	Benjamini	FDR
GOTERM_BP_3	GO:0060323~head morphogenesis	Head morphogenesis	3	0.496689	0.0363289	JAG1B, CYP26B1, EDN1	371	12	14471	9.75135	1	0.533561	41.074
GOTERM_BP_3	GO:0034754~cellular hormone metabolic process	Cellular hormone metabolic process	4	0.662252	0.0476046	CYP11A1, CYP26B1, RDH8A, HSD17B3	371	32	14471	4.87567	1	0.589018	50.1975
GOTERM_BP_3	GO:1990267~response to transition metal nanoparticle	Response to transition metal nanoparticle	5	0.827815	0.0255541	COX1, JUN, GADD45BA, ENTPD1, SLC39A3	371	44	14471	4.43243	0.999995	0.49423	30.9247
GOTERM_BP_3	GO:0031334~positive regulation of protein complex assembly	Positive regulation of protein complex assembly	6	0.993377	0.0282183	ARPC1B, ACTR2B, CYP11A1, ZGC:86896, ACTR2A, ARPC5A	371	67	14471	3.49302	0.999999	0.510365	33.5754
GOTERM_BP_3	GO:0010035~response to inorganic substance	Response to inorganic substance	7	1.15894	0.00577528	CYGB1, COX1, JUN, ABCB3L1, GADD45BA, ENTPD1, SLC39A3	371	64	14471	4.26621	0.935778	0.262911	7.94473
GOTERM_BP_3	GO:0044089~positive regulation of cellular component biogenesis	Positive regulation of cellular component biogenesis	7	1.15894	0.0251717	ARPC1B, ACTR2B, CYP11A1, ZGC:86896, ACTR2A, ARPC5A, TMEM2	371	88	14471	3.1027	0.999994	0.508765	30.5363
GOTERM_BP_3	GO:0035239~tube morphogenesis	Tube morphogenesis	13	2.15232	0.014046	VEGFC, MSNA, WNT3, NDRG4, JAG1B, PKP2, IGFBP7, TMSB4X, SPARC, PLXND1, HNF1BA, EGFRA, TMEM2	371	227	14471	2.23379	0.998775	0.428077	18.3046
GOTERM_BP_3	GO:0042127~regulation of cell proliferation	Regulation of cell proliferation	13	2.15232	0.0411624	E2F7, TCF7L1B, SGK2B, ATP6AP1B, ZGC:153759, DAB2IPB, TNFRSF9A, VEGFC, JUN, ECRG4A, TFAP2E, PKZ, JAK2A	371	266	14471	1.90628	1	0.549302	45.1603
GOTERM_BP_3	GO:1901657~glycosyl compound metabolic process	Glycosyl compound metabolic process	15	2.48344	0.00190433	NT5C2B, ZGC:171957, NUDT4A, ND4, ND2, AK3, ATP6V1B2, ADA, PNP4A, APRT, ND4L, COX1, COX6A2, AMD1, ATP5J	371	224	14471	2.61197	0.594856	0.202185	2.68754
GOTERM_BP_3	GO:0098609~cell-cell adhesion	Cell-cell adhesion	15	2.48344	0.0352965	RET, CADM4, PCDH1GC5, PCDH1GB2, CDH4, ADA, PCDH10B, CRB2B, PKP2, LAMA5, TIE1, PERP, DSPA, SI:ZFOS-1011F11.1, DSC2L	371	319	14471	1.83411	1	0.538939	40.1653
GOTERM_BP_3	GO:0048514~blood vessel morphogenesis	Blood vessel morphogenesis	16	2.64901	0.0235703	MSNA, IGFBP7, E2F7, TINAGL1, PHKG1A, DAB2IPB, EGFRA, BIRC5A, VEGFC, CRB2B, EFNA1B, TIE1, NRP2A, PLXND1, JAK2A, MB	371	331	14471	1.88546	0.999988	0.506697	28.8875
GOTERM_BP_3	GO:0055086~nucleobase-containing small molecule metabolic process	Nucleobase-containing small molecule metabolic process	17	2.81457	0.0204002	NT5C2B, ZGC:171957, NUDT4A, GMPR2, ND4, ND2, AK3, KMO, ATP6V1B2, ADA, APRT, PNP4A, ND4L, COX1, COX6A2, AMD1, ATP5J	371	354	14471	1.87314	0.999943	0.47864	25.5156
GOTERM_BP_3	GO:0001568~blood vessel development	Blood vessel development	17	2.81457	0.0316664	MSNA, IGFBP7, E2F7, TINAGL1, PHKG1A, DAB2IPB, EGFRA, BIRC5A, VEGFC, CRB2B, MFAP2, EFNA1B, TIE1, NRP2A, PLXND1, JAK2A, MB	371	374	14471	1.77297	1	0.533564	36.8657
GOTERM_BP_3	GO:0035295~tube development	Tube development	17	2.81457	0.0345838	MSNA, STK11, IGFBP7, TCF7L1B, SPARC, HNF1BA, EGFRA, TMEM2, VEGFC, WNT3, NDRG4, PKP2, JAG1B, TMSB4X, RNPC3, PLXND1, MB	371	379	14471	1.74958	1	0.548158	39.5305
GOTERM_BP_3	GO:0007420~brain development	brain development	20	3.31126	0.0158478	FZD3A, TCF7L1B, RPL36, RFNG, HNF1BA, VSX1, ATP1A3A, BTBD9, HOXB5A, MYCBP2, CORO1A, WNT3, PCDH10B, DIXDC1A, KCTD12.2, NDRG4, JUN, CYP26B1, YWHAG1, MAP2K5	371	433	14471	1.80163	0.999485	0.441479	20.4126
GOTERM_BP_3	GO:0060322~head development	Head development	22	3.64238	0.00733544	FZD3A, EDN1, TCF7L1B, RPL36, RFNG, HNF1BA, VSX1, ATP1A3A, BTBD9, HOXB5A, MYCBP2, CORO1A, WNT3, PCDH10B, DIXDC1A, KCTD12.2, NDRG4, JAG1B, JUN, CYP26B1, YWHAG1, MAP2K5	371	458	14471	1.87362	0.969493	0.294594	9.98793
GOTERM_BP_3	GO:0007389~pattern specification process	Pattern specification process	23	3.80795	0.017663	BMPR1BA, CAV1, ZEB2A, IGFBP7, EDN1, TCF7L1B, HER7, ATP6AP1B, GADD45BA, ATR, RFNG, HNF1BA, LZTS2A, TMEM2, VEGFC, PCDH10B, NDRG4, PKP2, JAG1B, MMP14B, TMSB4X, PLXND1, TDRD1	371	529	14471	1.69589	0.999785	0.453032	22.4852
GOTERM_BP_3	GO:0048729~tissue morphogenesis	Tissue morphogenesis	24	3.97351	0.0040261	MSNA, ZEB2A, CYP11A1, DEF6A, IGFBP7, EDN1, SPARC, HNF1BA, VSX1, LZTS2A, ZGC:86709, ROCK2A, EGFRA, TMEM2, VEGFC, CRB2B, NDRG4, PKP2, CYP26B1, MMP14B, TMSB4X, PLXND1, PTPREA, DSC2L	371	492	14471	1.9027	0.852248	0.272909	5.60274
GOTERM_BP_3	GO:0048598~embryonic morphogenesis	Embryonic morphogenesis	25	4.13907	0.0389207	DEF6A, EDN1, HNF1BA, LZTS2A, ROCK2A, NDRG4, CRB2B, JAG1B, CYP26B1, MMP14B, PLXND1, PLS3, DSC2L, ZEB2A, NKX3.2, SPARC, VSX1, TMEM2, HDAC4, PKP2, TMSB4X, MFAP2, PTPREA, MKXA, CYT1	371	639	14471	1.52603	1	0.543443	43.299
GOTERM_BP_3	GO:0055114~oxidation-reduction process	Oxidation-reduction process	30	4.96689	0.0112464	PYCRL, GMPR2, RDH8A, KMO, PHKG1A, YWHAQB, METTL20, CREG2, CYP26B1, ND1, MPX, ND4, CYP11A1, CYP2V1, FAXDC2, ZGC:136333, ND2, ND3, CMAH, NOXO1A, CYP27A7, MSRB3, ND4L, PHF2, COX1, TXN, COX6A2, SRD5A2A, SRD5A2B, PLOD1A	371	724	14471	1.61625	0.995304	0.385756	14.9258
GOTERM_BP_3	GO:0044281~small molecule metabolic process	Small molecule metabolic process	39	6.45695	0.00442279	ELOVL1B, ZGC:171957, PYCRL, GMPR2, KMO, AZIN1B, ATP6V1B2, ADA, FAH, PNP4A, GALK2, GOT1, METTL20, CSAD, CYP26B1, AMD1, ATP5J, NT5C2B, MPX, NUDT4A, GLULA, ND4, CYP11A1, ARPP19A, FAXDC2, CYP2V1, CAHZ, ND2, ZGC:92040, AK3, CMAH, SREBF2, APRT, PYCR1, PDDC1, ND4L, COX1, TXN, COX6A2	371	955	14471	1.59289	0.877672	0.230975	6.13868
GOTERM_BP_3	GO:0009888~tissue development	Tissue development	49	8.11258	0.00177155	TLN1, CAV1, DEF6A, STK11, E2F7, IGFBP7, TCF7L1B, EDN1, ATP6AP1B, CLDNB, HNF1BA, LZTS2A, ROCK2A, KRT5, JAG1B, CRB2B, NDRG4, TPM4A, CYP26B1, MMP14B, PLXND1, NRP2A, PLS3, DSC2L, MSNA, RET, ZEB2A, CYP11A1, KDM6BB, HER7, ACTN1, INHBAA, GADD45BA, SPARC, ATR, ZGC:86709, VSX1, TMEM2, EGFRA, RASL11B, VEGFC, HDAC4, KRT17, PCDH10B, PKP2, COL15A1A, TMSB4X, PTPREA, PLECA	371	1220	14471	1.56661	0.568487	0.244332	2.50235
GOTERM_BP_3	GO:0009653~anatomical structure morphogenesis	Anatomical structure morphogenesis	69	11.4238	0.00219567	TLN1, CADM4, E2F7, IGFBP7, SGK2B, EDN1, ATP6AP1B, PHKG1A, ROCK2A, WNT3, JAG1B, TPM4A, DLX6A, MED27, MMP14B, TIE1, ITGA3B, NRP2A, PLS3, MB, MSNA, CYP11A1, NKX3.2, FZD3A, HER7, ACTN1, GADD45BA, PCM1, VEGFC, TMSB4X, MFAP2, PLOD1A, PTPREA, JAK2A, CAV1, DEF6A, HS3ST1L2, HNF1BA, LZTS2A, CDH4, MYCBP2, BIRC5A, KCTD12.2, CRB2B, NDRG4, ASAH1B, CYP26B1, COL6A2, PLXND1, MYOF, DSC2L, ZEB2A, ATR, RFNG, SPARC, …	371	1895	14471	1.42025	0.647213	0.1881	3.09272
GOTERM_BP_3	GO:0048513~animal organ development	Animal organ development	76	12.5828	0.000506501	TLN1, STAT1B, FOSL2, CADM4, E2F7, EDN1, ATP6AP1B, CLDNB, ROCK2A, WNT3, JAG1B, TPM4A, BA1L, MED27, MMP14B, TIE1, DESMB, NRP2A, PLS3, MAP2K5, RET, NKX3.2, FZD3A, ACTN1, BTBD9, JUN, TMSB4X, MFAP2, YWHAG1, JAK2A, PLECA, ELOVL1B, CAV1, POSTNB, PPDPFA, TCF7L1B, PPDPFB, FIGLA, RPL36, HNF1BA, CDH4, HOXB5A, CPN1, MYCBP2, BIRC5A, KCTD12.2, CSAD, CRB2B, NDRG4, CYP26B1, COL6A2, SH2B3, PLXND1, DSC2L, BA1, ZEB…	371	2027	14471	1.46246	0.213484	0.113143	0.721472
GOTERM_BP_3	GO:0048731~system development	System development	95	15.7285	0.00411294	TLN1, STAT1B, CADM4, FOSL2, E2F7, IGFBP7, EDN1, SGK2B, ATP6AP1B, CLDNB, PHKG1A, ROCK2A, WNT3, JAG1B, TPM4A, BA1L, MED27, MMP14B, TIE1, DESMB, NRP2A, PLS3, MAP2K5, MB, MSNA, RET, NKX3.2, FZD3A, RAB4A, ACTN1, BTBD9, VEGFC, JUN, TMSB4X, SPNA2, MFAP2, YWHAG1, JAK2A, PLECA, ELOVL1B, CAV1, POSTNB, STK11, TCF7L1B, PPDPFA, PPDPFB, FIGLA, RPL36, HNF1BA, CDH4, HOXB5A, CPN1, MYCBP2, BIRC5A, KCTD12.2, CSAD, …	371	2855	14471	1.2979	0.858231	0.24352	5.72032
GOTERM_BP_3	GO:0007275~multicellular organism development	Multicellular organism development	116	19.2053	0.000308139	CADM4, EDN1, SGK2B, ATP6AP1B, ROCK2A, WNT3, TPM4A, MED27, BA1L, SI:CH211-241E1.3, DESMB, ITGA3B, PLS3, MB, MAP2K5, MSNA, RET, SPRED2B, HER7, ACTN1, BTBD9, VEGFC, HLFB, JUN, MFAP2, PLOD1A, PTPREA, YWHAG1, JAK2A, PLECA, CAV1, POSTNB, STK11, TCF7L1B, FIGLA, ZGC:153759, HNF1BA, OLFML3B, BIRC5A, KCTD12.2, CSAD, NDRG4, ASAH1B, PLXND1, TDRD1, DSC2L, ZEB2A, TEFA, AK3, RFNG, ATR, TINAGL1, DAB2IPB, HDAC4, …	371	3371	14471	1.34222	0.135912	0.135912	0.4395

## Sheet: CC_up_level3
Category	Term	Count	%	PValue	Genes	List Total	Pop Hits	Pop Total	Fold Enrichment	Bonferroni	Benjamini	FDR
GOTERM_CC_3	GO:0070160~occluding junction	9	1.49007	0.000517056	CLDNH, CLDN11B, ACTN1, SI:CH211-95J8.2, ZGC:154006, CLDNB, ZGC:153311, CLDN7B, CGNB	375	73	14702	4.83353	0.0865331	0.0865331	0.632043
GOTERM_CC_3	GO:0005885~Arp2/3 protein complex	5	0.827815	0.000588429	ARPC1B, ACTR2B, ZGC:86896, ACTR2A, ARPC5A	375	16	14702	12.2517	0.0978779	0.0501989	0.719001
GOTERM_CC_3	GO:0043296~apical junction complex	9	1.49007	0.000621013	CLDNH, CLDN11B, ACTN1, SI:CH211-95J8.2, ZGC:154006, CLDNB, ZGC:153311, CLDN7B, CGNB	375	75	14702	4.70464	0.10301	0.0355883	0.758675
GOTERM_CC_3	GO:0005882~intermediate filament	7	1.15894	0.00482285	KRT5, KRT17, KRT15, CYT1L, DESMB, KRT4, CYT1	375	62	14702	4.42641	0.570889	0.190639	5.75466
GOTERM_CC_3	GO:0070469~respiratory chain	7	1.15894	0.00868896	ND1, ND4L, ND4, COX1, ND2, ND3, COX6A2	375	70	14702	3.92053	0.78286	0.263203	10.1464
GOTERM_CC_3	GO:0044430~cytoskeletal part	25	4.13907	0.02208	BIRC7, ACTN1, ACTR2A, CENPE, MYO9B, PCM1, LZTS2A, BIRC5A, ARPC1B, ACTR2B, KRT5, KRT17, KRT15, CYT1L, ZGC:86896, SPTBN2, TMSB4X, KRT4, DESMB, CYT1, ARPC5A, TUBA1B, PLS3, CGNB	375	607	14702	1.61472	0.979905	0.478588	23.9457
GOTERM_CC_3	GO:0098803~respiratory chain complex	5	0.827815	0.0454895	ND1, ND4L, COX1, ND3, COX6A2	375	53	14702	3.69862	0.999711	0.687739	43.4905

## Sheet: MF_up_level3
Category	Term	Count	%	PValue	Genes	List Total	Pop Hits	Pop Total	Fold Enrichment	Bonferroni	Benjamini	FDR
GOTERM_MF_3	GO:0046906~tetrapyrrole binding	12	1.98675	0.00268413	MPX, CYGB1, CYP11A1, CYP2V1, PGRMC1, COX1, ZGC:136333, CYP26B1, BA1L, CYP27A7, MB, BA1	380	160	14865	2.93388	0.279568	0.279568	3.04718
GOTERM_MF_3	GO:0016651~oxidoreductase activity, acting on NAD(P)H	7	1.15894	0.00820111	ND1, ND4L, GMPR2, ND4, ND2, ND3, KMO	380	69	14865	3.96854	0.633831	0.394881	9.0458
GOTERM_MF_3	GO:0035591~signaling adaptor activity	4	0.662252	0.0135825	SH2B3, AFAP1L2, BCAR3, BLNK	380	20	14865	7.82368	0.811456	0.426582	14.5686
GOTERM_MF_3	GO:0061134~peptidase regulator activity	10	1.65563	0.0166204	BIRC5A, RENBP, BIRC7, CST3, SERPIND1, TINAGL1, WU:FB59D01, ZGC:173729, TFPIA, APLP2	380	153	14865	2.55676	0.870584	0.400213	17.5493
GOTERM_MF_3	GO:0019904~protein domain specific binding	7	1.15894	0.0172488	VAPA, PYCARD, KIDINS220B, TOP1MT, QKI2, YWHAG1, YWHAQB	380	81	14865	3.3806	0.880294	0.345932	18.154
GOTERM_MF_3	GO:0005344~oxygen transporter activity	4	0.662252	0.0199488	CYGB1, BA1L, MB, BA1	380	23	14865	6.8032	0.914425	0.336168	20.7059
GOTERM_MF_3	GO:0016705~oxidoreductase activity, acting on paired donors, with incorporation or reduction of molecular oxygen	11	1.82119	0.0280616	PHF2, CYP11A1, CYP2V1, FAXDC2, ZGC:136333, CYP26B1, CMAH, KMO, PLOD1A, DEGS1, CYP27A7	380	195	14865	2.20668	0.96896	0.391079	27.943
GOTERM_MF_3	GO:0004497~monooxygenase activity	9	1.49007	0.0291182	CYP11A1, CYP2V1, FAXDC2, ZGC:136333, CYP26B1, CMAH, KMO, YWHAQB, CYP27A7	380	142	14865	2.47934	0.972817	0.362783	28.8397
GOTERM_MF_3	GO:0016229~steroid dehydrogenase activity	4	0.662252	0.0336235	RDH8A, HSD17B3, SRD5A2A, SRD5A2B	380	28	14865	5.58835	0.984588	0.371	32.5503
GOTERM_MF_3	GO:0008013~beta-catenin binding	4	0.662252	0.0401555	CAV1, JUN, TCF7L1B, LZTS2A	380	30	14865	5.21579	0.993262	0.393472	37.6169

## Sheet: BP_down
Category	Term	Term	Count	%	PValue	Genes	List Total	Pop Hits	Pop Total	Fold Enrichment	Bonferroni	Benjamini	FDR
GOTERM_BP_3	GO:0034641~cellular nitrogen compound metabolic process	Cellular nitrogen compound metabolic process	290	22.07	4.17814e-05	CDX4, RP2, TCF3A, AK5L, MED22, REST, CITED1, SART1, CITED2, HNRPL, CRY5, TRNAU1APA, DDX11, DHX37, NIPBLA, DRD2A, CREB3L2, YEATS2, DDX10, SUPT5H, SREK1IP1, SLC25A47B, MRPL34, MAP2K6, PHOX2A, HOXC12A, SARS2, UHRF1, NOP2, NME3, NNT, RFC1, PRDM5, MC2R, ATP5C1, TGIF1, MRPL47, PELO, MYBBP1A, SUPT6H, U2AF2A, CCNL1A, HOXC11A, FARS2, TRPT1, IGF2BP3, ACIN1B, SDHAF2, ZGC:158803, TAL1, AGGF1, POLN, BCOR, MEP…	892	3854	14471	1.22073	0.0257759	0.0257759	0.0620347
GOTERM_BP_3	GO:0044260~cellular macromolecule metabolic process	Cellular macromolecule metabolic process	390	29.6804	4.55486e-05	PDP1, REST, MED22, SART1, CITED1, CITED2, HNRPL, MAP3K7, TRNAU1APA, DHX37, YEATS2, SLC25A47B, MAP2K6, MAP2K5, PHOX2A, HOXC12A, BRAF, SCYL3, UBE2J2, SARS2, TGIF1, PELO, MYBBP1A, PAK2A, U2AF2A, CCNL1A, HOXC11A, TRPT1, PPT1, SDHAF2, PPP1R3B, OPN1MW2, PTK6B, SI:CH211-244B2.1, MEPCE, SPOP, PLEKHJ1, TGFBR2, SALL1A, PTAR1, SMURF2, CHD4A, POP7, CDC42BPB, TAF1B, HNF1A, EIF3S10, ZBTB16A, ADMP, DUSP3B, DUSP…	892	5415	14471	1.16842	0.0280671	0.0141334	0.0676263
GOTERM_BP_3	GO:0006139~nucleobase-containing compound metabolic process	Nucleobase-containing compound metabolic process	247	18.7976	5.78461e-05	CDX4, RP2, TCF3A, AK5L, MED22, REST, SART1, CITED1, CITED2, HNRPL, CRY5, DDX11, DHX37, NIPBLA, CREB3L2, YEATS2, DRD2A, DDX10, SREK1IP1, SUPT5H, MAP2K6, PHOX2A, HOXC12A, SARS2, UHRF1, NME3, NNT, NOP2, RFC1, PRDM5, MC2R, ATP5C1, TGIF1, PELO, MYBBP1A, SUPT6H, U2AF2A, CCNL1A, HOXC11A, FARS2, TRPT1, ACIN1B, SDHAF2, ZGC:158803, TAL1, AGGF1, POLN, BCOR, MEPCE, NR1H3, PBXIP1A, MAPK14B, FTO, EPRS, HMGA1A,…	892	3218	14471	1.24522	0.0355091	0.0119793	0.0858771
GOTERM_BP_3	GO:0046483~heterocycle metabolic process	Heterocycle metabolic process	250	19.0259	0.000104248	CDX4, RP2, TCF3A, AK5L, MED22, REST, SART1, CITED1, CITED2, HNRPL, CRY5, DDX11, DHX37, NIPBLA, DRD2A, CREB3L2, YEATS2, DDX10, SREK1IP1, SUPT5H, MAP2K6, PHOX2A, HOXC12A, SARS2, UHRF1, NME3, NNT, NOP2, RFC1, PRDM5, MC2R, ATP5C1, TGIF1, PELO, MYBBP1A, SUPT6H, U2AF2A, CCNL1A, HOXC11A, FARS2, TRPT1, ACIN1B, SDHAF2, ZGC:158803, TAL1, AGGF1, POLN, BCOR, MEPCE, MOCS1, NR1H3, PBXIP1A, MAPK14B, FTO, EPRS, …	892	3292	14471	1.23201	0.0630809	0.0161576	0.154715
GOTERM_BP_3	GO:0006725~cellular aromatic compound metabolic process	Cellular aromatic compound metabolic process	250	19.0259	0.000171551	CDX4, RP2, TCF3A, AK5L, MED22, REST, SART1, CITED1, CITED2, HNRPL, CRY5, DDX11, DHX37, NIPBLA, DRD2A, CREB3L2, YEATS2, DDX10, SREK1IP1, SUPT5H, MAP2K6, PHOX2A, HOXC12A, SARS2, UHRF1, NME3, NNT, NOP2, RFC1, PRDM5, MC2R, ATP5C1, TGIF1, PELO, MYBBP1A, SUPT6H, U2AF2A, CCNL1A, HOXC11A, FARS2, TRPT1, ACIN1B, SDHAF2, ZGC:158803, TAL1, AGGF1, POLN, BCOR, MEPCE, NR1H3, PBXIP1A, MAPK14B, FTO, EPRS, HMGA1A,…	892	3315	14471	1.22346	0.10168	0.0212174	0.254481
GOTERM_BP_3	GO:1901360~organic cyclic compound metabolic process	Organic cyclic compound metabolic process	253	19.2542	0.000297206	CDX4, RP2, TCF3A, AK5L, MED22, REST, SART1, CITED1, CITED2, HNRPL, CRY5, DDX11, DHX37, NIPBLA, DRD2A, CREB3L2, YEATS2, DDX10, SREK1IP1, SUPT5H, MAP2K6, PHOX2A, HOXC12A, SARS2, UHRF1, NOP2, NME3, NNT, RFC1, PRDM5, MC2R, ATP5C1, TGIF1, PELO, MYBBP1A, SUPT6H, U2AF2A, CCNL1A, HOXC11A, FARS2, TRPT1, ACIN1B, SDHAF2, ZGC:158803, TAL1, AGGF1, POLN, BCOR, MEPCE, MOCS1, NR1H3, PBXIP1A, MAPK14B, FTO, EPRS, …	892	3390	14471	1.21075	0.169545	0.0304891	0.440495
GOTERM_BP_3	GO:0006996~organelle organization	Organelle organization	151	11.4916	0.000445247	CEP76, RP2, LPAR3, INO80, ZGC:163040, ROCK2B, MFF, DDX11, SMARCD2, TPM4A, NIPBLA, SETB, TFB2M, IFT27, ASPM, PMELB, OPA1, SI:CH211-203D17.1, CORO6, CDC14AA, RBM24A, TMPOA, VTI1A, RAB14L, CAMSAP1B, NCAPD2, KDM5BB, UHRF1, MAD2L1, EHMT1A, EHMT1B, SMARCA5, PYGO2, SI:CH211-269I23.2, PELO, MRPL47, PAF1, MAP7D3, SUPT6H, SDAD1, MSL2A, BBS7, ZGC:165520, RER1, AHCTF1, ZGC:163061, NPRL2, TOR1, DOCK1, DMD, PO…	892	1885	14471	1.29957	0.242961	0.0389828	0.659233
GOTERM_BP_3	GO:0043933~macromolecular complex subunit organization	Macromolecular complex subunit organization	87	6.621	0.000520808	TAF1B, KCNC2, COX11, WASA, HSP90AA1.1, DICER1, EIF3S10, NAP1L1, INO80, DEK, ZGC:110216, ZGC:163040, SART1, NDUFS5, PRMT1, GSPT1L, CCDC40, WACA, SMARCD2, DDX11, RTF1, EDC3, NIPBLA, SETMAR, SETB, ARID1AA, BRD4, PRNPRS3, PHF20B, KPNB3, SH3PXD2B, PPP2R1A, OPA1, SI:CH211-203D17.1, TP53, UBE2B, EYA3, UHRF1, KDM5BB, EHMT1A, TBCD, EHMT1B, SMARCA5, PELO, CAND1, PAF1, USP22, CAPRIN1A, EIF5A2, SUPT6H, ZGC:1…	892	982	14471	1.43728	0.277898	0.0398816	0.770706
GOTERM_BP_3	GO:0070121~Kupffer's vesicle development	Kupffer's vesicle development	12	0.913242	0.000962856	BBS1, NKD3, BBS7, NKD3L, LPAR3, FIBPB, CFTR, ARL6, SNX10A, FGF8A, RAB3IP, ROCK2B	892	60	14471	3.24462	0.452326	0.0647087	1.42051
GOTERM_BP_3	GO:1901575~organic substance catabolic process	Organic substance catabolic process	76	5.78387	0.00108727	NUDT3B, CPT2, GNPDA1, GNPDA2, DICER1, ESD, GLDC, OS9, PLCB3, CUL5A, YME1L1B, PLCD3A, EDC3, LIPEA, SPOPLA, KLHL20, USP13, IAH1, UBE2D1B, NUDT4B, NBAS, BTBD6B, CHIA.4, UBE2J2, UBE2H, TATDN1, UBE2B, ACADVL, RFWD2, UHRF1, PDDC1, BLMH, PTPN23A, PSMA5, UBR5, ZGC:103586, PGM1, USP20, PELO, USP22, UGGT1, HADHAA, USP7, GLSB, ACADSB, UBE3B, SKIV2L, ECHS1, PPT1, GPD1L, PPP1R3B, HPSE2, PLA2G12A, HAAO, DPYDB,…	892	855	14471	1.44205	0.49334	0.0657315	1.60268
GOTERM_BP_3	GO:0043170~macromolecule metabolic process	Macromolecule metabolic process	411	31.2785	0.00210467	PDP1, REST, MED22, SART1, CITED1, CITED2, HNRPL, MAP3K7, TRNAU1APA, DHX37, YEATS2, SLC25A47B, MAP2K6, MAP2K5, PHOX2A, HOXC12A, BRAF, SCYL3, UBE2J2, SARS2, CFLARA, TGIF1, PELO, MYBBP1A, PAK2A, U2AF2A, CCNL1A, HOXC11A, TRPT1, PPT1, SDHAF2, PPP1R3B, OPN1MW2, PTK6B, SI:CH211-244B2.1, MEPCE, SPOP, PLEKHJ1, TGFBR2, SALL1A, PTAR1, SMURF2, CHD4A, POP7, CDC42BPB, TAF1B, HNF1A, EIF3S10, ZBTB16A, ADMP, DUSP…	892	5986	14471	1.11388	0.732011	0.112822	3.08065
GOTERM_BP_3	GO:0044712~single-organism catabolic process	Single-organism catabolic process	34	2.58752	0.00265969	HADHAA, GLSB, NUDT3B, ACADSB, GNPDA1, CPT2, GNPDA2, ESD, ECHS1, GLDC, OS9, PLCB3, PLCD3A, PLA2G12A, LIPEA, HAAO, DPYDB, IAH1, NUDT4B, PTENB, PTENA, PYGMA, UBE2J2, MMP30, GBA3, ACADVL, BLMH, PDDC1, PLCG1, ZGC:103586, PGM1, SMPD1, PGAM1B, UGGT1	892	321	14471	1.71833	0.810719	0.12952	3.87816
GOTERM_BP_3	GO:0044249~cellular biosynthetic process	Cellular biosynthetic process	247	18.7976	0.00283517	CDX4, RP2, TCF3A, MED22, REST, CITED1, CITED2, TRNAU1APA, DDX11, NIPBLA, DRD2A, CREB3L2, YEATS2, SUPT5H, SLC25A47B, MAP2K6, MRPL34, PHOX2A, HOXC12A, SARS2, UHRF1, NME3, RFC1, PRDM5, MC2R, PGM1, ATP5C1, TGIF1, PELO, MRPL47, MYBBP1A, SUPT6H, CCNL1A, HOXC11A, FARS2, CEPT1A, IGF2BP3, TAL1, GAD2, POLN, BCOR, MOCS1, NR1H3, PBXIP1A, EIF1AD, MAPK14B, EPRS, HMGA1A, SALL1A, PRPSAP2, GART, FOXG1A, CYP17A1, …	892	3428	14471	1.16893	0.830431	0.127593	4.12903
GOTERM_BP_3	GO:0044248~cellular catabolic process	Cellular catabolic process	64	4.87062	0.00386184	NUDT3B, CPT2, GNPDA1, GNPDA2, DICER1, ESD, OS9, GLDC, CUL5A, YME1L1B, EDC3, SPOPLA, KLHL20, USP13, UBE2D1B, NUDT4B, NBAS, BTBD6B, UBE2J2, UBE2H, TATDN1, UBE2B, ACADVL, RFWD2, UHRF1, PDDC1, BLMH, PTPN23A, PSMA5, UBR5, ZGC:103586, USP20, PELO, USP22, UGGT1, USP7, HADHAA, GLSB, ACADSB, UBE3B, SKIV2L, ECHS1, PPP1R3B, HPSE2, HAAO, DPYDB, NEDD4L, HECTD1, SPOP, UBXN1, ACY1, PYGMA, HACE1, KCTD2, DNASE2, …	892	729	14471	1.42425	0.910929	0.158642	5.58461
GOTERM_BP_3	GO:0019637~organophosphate metabolic process	Organophosphate metabolic process	47	3.57686	0.00863084	NUDT3B, SI:CH211-243J20.2, RP2, PFKFB1, CEPT1A, SDHAF2, GPD1L, MPPE1, NT5C1BA, FITM2, PLA2G12A, PEMT, DRD2A, HAAO, MTMR8, ATP5O, PAPSS1, PIK3R1, AGPAT2, MOCS1, PGAP2, ZGC:91976, NUDT4B, PTENB, PTENA, PIGV, UCK2B, PI4KB, GMPR, GMPS, GART, PRPSAP2, PANK4, PFKFB2A, NME3, NNT, PLCG1, PAPSS2A, INPPL1B, MC2R, PI4K2A, SMPD1, ATP5C1, DPM3, PGAM1B, COX5AA, IPPK	892	521	14471	1.4635	0.995563	0.303146	12.0797
GOTERM_BP_3	GO:1901576~organic substance biosynthetic process	Organic substance biosynthetic process	246	18.7215	0.00874744	CDX4, RP2, TCF3A, MED22, REST, CITED1, CITED2, TRNAU1APA, DDX11, NIPBLA, DRD2A, CREB3L2, YEATS2, SUPT5H, SLC25A47B, MAP2K6, MRPL34, PHOX2A, HOXC12A, SARS2, UHRF1, NME3, RFC1, PRDM5, MC2R, PGM1, ATP5C1, TGIF1, PELO, MRPL47, MYBBP1A, SUPT6H, CCNL1A, HOXC11A, FARS2, CEPT1A, IGF2BP3, TAL1, GAD2, POLN, BCOR, MOCS1, NR1H3, PBXIP1A, EIF1AD, MAPK14B, EPRS, HMGA1A, SALL1A, PRPSAP2, GART, FOXG1A, CYP17A1, …	892	3487	14471	1.1445	0.995877	0.290504	12.2331
GOTERM_BP_3	GO:0051094~positive regulation of developmental process	Positive regulation of developmental process	17	1.29376	0.00881285	NLK1, FGF19, NRXN3A, MAPK14B, TCF3A, ELAVL1, TAL1, MFF, DDX46, AGGF1, PLXNB2A, SWAP70B, MTDHA, ROBO2, MTOR, FGF8A, NSMFB	892	135	14471	2.04291	0.996044	0.277789	12.3191
GOTERM_BP_3	GO:0048736~appendage development	Appendage development	13	0.989346	0.0115265	BBS1, KCTD10, SALL4, BBS7, PDLIM7, FURINA, NIPBLA, FGF16, SP8B, ARL6, IRX1A, SALL1A, APC	892	93	14471	2.26774	0.999287	0.331388	15.8175
GOTERM_BP_3	GO:0033554~cellular response to stress	Cellular response to stress	48	3.65297	0.0154512	SMC1AL, INO80, MLH1, DEK, NPRL2, MAPK8B, SEC63, OS9, CRY5, WACA, DUSP3B, DUSP3A, CREB3L2, POLN, INO80DB, RTEL1, APC, P4HB, LOC557301, MAPK14B, PTENA, FTO, MSH4, NEIL1, TP53, WRN, UBE2J2, UBE2B, HMGA1A, ZGC:110224, TP73, DEPDC5, EYA3, ATF6, RYR1B, RECQL, CPEB1B, RFC1, MAP2K4A, RNF152, SFPQ, TXNDC5, ALKBH1, MTOR, CHAF1A, UGGT1, TRAF4A, GAP43	892	553	14471	1.40815	0.999941	0.400843	20.6474
GOTERM_BP_3	GO:0035295~tube development	Tube development	35	2.66362	0.0176379	PDLIM7, BBS7, CDX4, RP2, AHCTF1, REST, TAL1, BNIP3LB, POU5F3, CCDC40, DDX46, NRARPB, FURINA, NIPBLA, ROBO2, GRHL2A, BCOR, APC, PARD6A, SNAPC4, MYF5, RBM24A, PI4KB, NCL, SNX10A, BBS1, KCTD10, FABP3, RBM19, DNMT1, ARF6B, MTOR, FGF8A, SUPT6H, MYH10	892	379	14471	1.49817	0.999985	0.426562	23.2251
GOTERM_BP_3	GO:0043647~inositol phosphate metabolic process	Inositol phosphate metabolic process	5	0.380518	0.0178323	NUDT3B, NUDT4B, PTENB, PTENA, IPPK	892	17	14471	4.7715	0.999987	0.414631	23.4503
GOTERM_BP_3	GO:0080135~regulation of cellular response to stress	Regulation of cellular response to stress	11	0.837139	0.026549	EYA3, P4HB, DUSP3B, DUSP3A, MAP2K4A, SFPQ, TP53, DEK, TRAF4A, RTEL1, TP73	892	81	14471	2.20314	1	0.534399	32.943
GOTERM_BP_3	GO:0022607~cellular component assembly	Cellular component assembly	84	6.39269	0.0283816	TAF1B, KCNC2, COX11, WASA, CEP76, CDC14B, HSP90AA1.1, DICER1, EIF3S10, NAP1L1, MLH1, LPAR3, ZGC:110216, ZGC:163040, SART1, NDUFS5, CCDC40, TPM4A, EDC3, SETB, ROBO2, IFT27, PRNPRS3, KPNB3, SH3PXD2B, PPP2R1A, NLGN3A, OPA1, ACTN4, TP53, CDC14AA, RBM24A, ARL6, RAB14L, BBS1, TBCD, CAND1, CAPRIN1A, MDM1, WDR45, ZGC:173585, NLGN2B, DBNLB, NACA, MEF2CA, BBS7, HMP19, AHCTF1, RER1, ZGC:163061, NPRL2, SHQ1,…	892	1096	14471	1.24338	1	0.542691	34.7937
GOTERM_BP_3	GO:0044281~small molecule metabolic process	Small molecule metabolic process	74	5.63166	0.0309434	NUDT3B, CPT2, GNPDA1, GNPDA2, RP2, ESD, ACOT11A, ZGC:153247, GLDC, WARS, TYR, LARSB, DRD2A, LIPEA, ATP5O, NUDT4B, OTC, DECR2, UCK2B, GMPR, COQ7, GMPS, SARS2, CA4C, PANK4, ACADVL, BLMH, PDDC1, NNT, NME3, LDHBA, PAPSS2A, ZGC:103586, MC2R, PGM1, ATP5C1, MTAP, HADHAA, GLSB, ACADSB, SI:CH211-243J20.2, FARS2, PFKFB1, ECHS1, VARS, SDHAF2, PDXDC1, GAD2, PPP1R3B, NT5C1BA, HAAO, DPYDB, PAPSS1, UGT2A5, APC,…	892	955	14471	1.25708	1	0.558928	37.3009
GOTERM_BP_3	GO:0043414~macromolecule methylation	Macromolecule methylation	14	1.06545	0.0313206	HENMT1, SETDB1A, SETDB1B, WHSC1, UHRF1, PRMT1, NOP2, EHMT1A, SETMAR, EHMT1B, SETD7, DNMT1, MEPCE, SUPT6H	892	119	14471	1.9086	1	0.548662	37.6624
GOTERM_BP_3	GO:0051240~positive regulation of multicellular organismal process	Positive regulation of multicellular organismal process	18	1.36986	0.0314058	NLK1, FGF19, NRXN3A, TCF3A, ZBTB16A, ELAVL1, DDX46, AGGF1, ATP2A1, TICAM1, PLXNB2A, SWAP70B, MTDHA, ROBO2, MTOR, FGF8A, NSMFB, SPP1	892	169	14471	1.7279	1	0.535622	37.7438
GOTERM_BP_3	GO:0033059~cellular pigmentation	Cellular pigmentation	8	0.608828	0.0324065	BBS1, PMELB, TYR, BBS7, CRHB, ARL6, IPPK, RAB3IP	892	50	14471	2.5957	1	0.533536	38.6922
GOTERM_BP_3	GO:0009653~anatomical structure morphogenesis	Anatomical structure morphogenesis	136	10.3501	0.035684	FGF19, LYPD6, PDLIM7, CDX4, LTBP3, RP2, FGF16, LPAR3, REST, RCA2.1, MAP3K7, MFF, TNIKA, FURINA, TPM4A, NIPBLA, ROBO2, CACNB4B, KDM4AB, PRNPRS3, IFT27, CDH23, EFNB2B, OPA1, CDC14AA, RBM24A, TATDN1, CTNNA2, CAMSAP1B, PRDM5, TGIF1, FYNA, SUPT6H, DBNLB, BBS7, NRXN2A, RER1, TAL1, DOCK1, NRARPB, MPZL1L, DDX46, AGGF1, DMD, SP8B, BCOR, NR1H3, PARD6A, TMEM59L, EZRB, DHDDS, KIF3A, NRXN3A, MAPK14B, FTO, RPG…	892	1895	14471	1.1643	1	0.55562	41.7051
GOTERM_BP_3	GO:0006793~phosphorus metabolic process	Phosphorus metabolic process	130	9.89346	0.0357119	PDP1, PPP1R26, CAMK2B1, PRPF4BA, RP2, AK5L, ROCK2B, MAP3K7, TNIKB, TNIKA, PTPN2B, DRD2A, MAP2K6, MAP2K5, PPP1R37, ZGC:91976, BRAF, PRKAB2, CDC14AA, SCYL3, STK3, PRKG1A, NME3, NNT, CDKL1, IGBP1, PI4K2A, MC2R, BMP2K, ATP5C1, FYNA, NEK7, PAK2A, STYXL1, CCNL1A, STK35L, ZGC:113162, PFKFB1, SNRKA, CEPT1A, SDHAF2, GPD1L, STK38B, GSK3AA, PEMT, PTK6B, SI:CH211-244B2.1, ZGC:175248, MOCS1, NLK1, AKT3A, RBM4…	892	1803	14471	1.16972	1	0.543301	41.7302
GOTERM_BP_3	GO:1901657~glycosyl compound metabolic process	Glycosyl compound metabolic process	22	1.67428	0.0360246	NUDT3B, NUDT4B, SI:CH211-243J20.2, RP2, UCK2B, SDHAF2, GMPS, APRT, PRPSAP2, GBA3, PANK4, NME3, ZGC:103586, PAPSS2A, ATP5C1, MTAP, COX5AA, PGAM1B, ATP5O, DPYDB, APIP, PAPSS1	892	224	14471	1.59334	1	0.53437	42.0102
GOTERM_BP_3	GO:0009636~response to toxic substance	Response to toxic substance	5	0.380518	0.0369197	BLMH, DRD2A, SLC22A4, PON2, GSTP2	892	21	14471	3.86264	1	0.531602	42.8048
GOTERM_BP_3	GO:0051173~positive regulation of nitrogen compound metabolic process	Positive regulation of nitrogen compound metabolic process	30	2.28311	0.042788	CCNL1A, HNF1A, MEF2CA, HSP90AA1.1, TCF3A, SRFB, POU5F3, WACA, DHX37, NIPBLA, CREB3L2, HIF1AL, BRD4, SUPT5H, TAF2, SETDB1A, TP53, SETDB1B, HEATR1, TP73, ATXN7L3, MED19B, EYA3, MC2R, ZNF711, SUPT16H, PAF1, NFE2L3, EIF5A2, SUPT6H	892	337	14471	1.44419	1	0.574338	47.7679
GOTERM_BP_3	GO:0048731~system development	System development	197	14.9924	0.0443516	SNCB, PDLIM7, LTBP3, CDX4, RP2, TCF3A, LPAR3, RCA2.1, REST, CD2AP, MAP3K7, ATP2B2, TPM4A, NIPBLA, CREB3L2, IFT27, PRNPRS3, SUPT5H, MAP2K5, CDH23, PHOX2A, RAN, CAMSAP1A, CAMSAP1B, CTNNA2, UHRF1, NPM1A, PRDM5, MC2R, TGIF1, SI:CH211-269I23.2, PAK2A, SUPT6H, AHCTF1, AKAP10, TAL1, AGGF1, DMD, TECTB, BCOR, NR1H3, SPP1, KIF3A, NUF2, SEPN1, ABCG1, SALL1A, GART, FOXG1A, NOLC1, MYH9A, CAPN1A, TMEM41B, RBPM…	892	2855	14471	1.11942	1	0.576495	49.0208
GOTERM_BP_3	GO:1901135~carbohydrate derivative metabolic process	Carbohydrate derivative metabolic process	54	4.10959	0.0455495	NUDT3B, GNPDA1, GNPDA2, ALG1, RP2, NEU3.1, DRD2A, ATP5O, RPN2, PGAP2, NUDT4B, PIGV, UCK2B, CHIA.4, GMPR, GMPS, PANK4, NME3, ZGC:165519, ZGC:103586, PAPSS2A, MC2R, ATP5C1, MTAP, UGGT1, GALNT2, UGP2B, SI:CH211-243J20.2, PFKFB1, MGAT1A, SDHAF2, GBGT1L2, GMPPB, GPD1L, GBGT1L4, MPPE1, HPSE2, GNPTAB, DAD1, DPYDB, PAPSS1, DHDDS, SIRT4, PRPSAP2, APRT, GART, GBA3, ST6GALNAC1.2, PFKFB2A, MPI, PGAM1B, COX5A…	892	681	14471	1.28641	1	0.575556	49.9617
GOTERM_BP_3	GO:0019538~protein metabolic process	Protein metabolic process	235	17.8843	0.04669	PDP1, PRPF4BA, ROCK2B, MAP3K7, TNIKB, TRNAU1APA, TNIKA, NIPBLA, PTPN2B, SLC25A47B, MAP2K6, MRPL34, MAP2K5, BRAF, LONRF1L, CDC14AA, UBE2J2, SCYL3, SARS2, CFLARA, UHRF1, UBR5, PELO, MRPL47, SUPT6H, PAK2A, NEK7, CCNL1A, MSL2A, FARS2, SNRKA, PPT1, IGF2BP3, SDHAF2, ZGC:85932, ASB13B, GSK3AA, OPN1MW2, PTK6B, CAPN2A, SI:CH211-244B2.1, ZGC:175248, MOCS1, SPOP, AKT3A, EIF1AD, MAPK14B, TGFBR2, EPRS, CASKB,…	892	3457	14471	1.10281	1	0.574224	50.8423
GOTERM_BP_3	GO:0006346~methylation-dependent chromatin silencing	Methylation-dependent chromatin silencing	3	0.228311	0.0481203	SETDB1A, SETDB1B, MBD3A	892	6	14471	8.11155	1	0.575223	51.9264
GOTERM_BP_3	GO:0051962~positive regulation of nervous system development	Positive regulation of nervous system development	9	0.684932	0.0488464	NLK1, FGF19, NRXN3A, TCF3A, PLXNB2A, SWAP70B, ROBO2, MTOR, NSMFB	892	66	14471	2.21224	1	0.570846	52.4682

## Sheet: CC_down
Category	Term	Count	%	PValue	Genes	List Total	Pop Hits	Pop Total	Fold Enrichment	Bonferroni	Benjamini	FDR
GOTERM_CC_3	GO:0005622~intracellular	655	49.8478	1.10401e-23	ACY3.1, ZGC:152816, VPS52, MED22, REST, CITED1, SART1, HNRPL, CITED2, FRMD4BB, MAP3K7, TRNAU1APA, DHX37, ZGC:92380, SLC25A47B, MAP2K6, MAP2K5, PHOX2A, TIMMDC1, OPA1, BRAF, HOXC12A, LOC100330257, UBE2J2, SARS2, TMPOA, ERGIC2, RPTOR, CFLARA, CTNNA2, NCAPD2, RAB14L, TMEM135, LDHBA, NME3, MC2R, TGIF1, PELO, SI:CH211-269I23.2, MYBBP1A, PAK2A, HADHAA, U2AF2A, ACADSB, SDAD1, CCNL1A, HOXC11A, GNAI3, AHCT…	852	9008	14702	1.25473	3.03602e-21	3.03602e-21	1.4557e-20
GOTERM_CC_3	GO:0044424~intracellular part	611	46.4992	4.51456e-23	ACY3.1, ZGC:152816, VPS52, MED22, REST, CITED1, SART1, HNRPL, CITED2, FRMD4BB, TRNAU1APA, DHX37, ZGC:92380, SLC25A47B, MAP2K6, MAP2K5, PHOX2A, TIMMDC1, OPA1, HOXC12A, UBE2J2, SARS2, ERGIC2, RPTOR, CFLARA, TMPOA, CTNNA2, NCAPD2, RAB14L, TMEM135, LDHBA, MC2R, TGIF1, PELO, SI:CH211-269I23.2, MYBBP1A, PAK2A, HADHAA, U2AF2A, ACADSB, SDAD1, CCNL1A, HOXC11A, GNAI3, AHCTF1, PPT1, SDHAF2, RAB11FIP1A, ARHG…	852	8208	14702	1.28452	1.2415e-20	6.20751e-21	5.95271e-20
GOTERM_CC_3	GO:0043229~intracellular organelle	499	37.9756	1.31635e-18	ZGC:152816, VPS52, MED22, REST, CITED1, SART1, HNRPL, CITED2, FRMD4BB, TRNAU1APA, DHX37, ZGC:92380, SLC25A47B, MAP2K6, PHOX2A, TIMMDC1, OPA1, HOXC12A, UBE2J2, ERGIC2, TMPOA, CTNNA2, NCAPD2, RAB14L, TMEM135, TGIF1, PELO, SI:CH211-269I23.2, MYBBP1A, U2AF2A, HADHAA, ACADSB, CCNL1A, SDAD1, HOXC11A, AHCTF1, PPT1, SDHAF2, RAB11FIP1A, PEMT, TUBB4B, SPOP, KIF3A, PLEKHJ1, ZC3H18, NUF2, SALL1A, CLGN, NOLC1…	852	6488	14702	1.32717	3.61996e-16	1.20665e-16	1.73568e-15
GOTERM_CC_3	GO:0043231~intracellular membrane-bounded organelle	440	33.4855	4.03749e-17	ZGC:152816, VPS52, MED22, REST, CITED1, SART1, CITED2, HNRPL, TRNAU1APA, DHX37, SLC25A47B, MAP2K6, PHOX2A, TIMMDC1, OPA1, HOXC12A, UBE2J2, ERGIC2, CTNNA2, NCAPD2, RAB14L, TMEM135, TGIF1, PELO, MYBBP1A, U2AF2A, HADHAA, CCNL1A, SDAD1, ACADSB, HOXC11A, AHCTF1, PPT1, SDHAF2, RAB11FIP1A, PEMT, SPOP, PLEKHJ1, ZC3H18, NUF2, SALL1A, CLGN, NOLC1, SYTL4, ZGC:173552, SMURF2, H3F3D, CHD4A, POP7, TAF1B, HNF1A…	852	5591	14702	1.358	1.11031e-14	2.77577e-15	5.32366e-14
GOTERM_CC_3	GO:0044446~intracellular organelle part	248	18.8737	6.27071e-08	DYNC1LI2, PDLIM7, VPS52, MED22, ZGC:163040, SART1, SLC35A4, DHX37, ZGC:92380, DRD2A, CREB3L2, SUPT5H, SLC25A47B, TIMMDC1, OPA1, RAN, CDC14AA, DCTN4, ERGIC2, VTI1A, DEPDC5, RAB14L, CAMSAP1B, UHRF1, NPM1A, NOP2, NNT, RFC1, MLEC, MRPL47, MYBBP1A, SUPT6H, U2AF2A, HADHAA, SDAD1, MSL2A, LMNB1, AHCTF1, MYO9B, ZGC:163061, SDHAF2, ZGC:158803, AGGF1, PEMT, POLN, SPOP, TUBB4B, ZGC:194989, KIF3A, PLEKHJ1, NU…	852	3161	14702	1.35383	1.72443e-05	3.44888e-06	8.2683e-05
GOTERM_CC_3	GO:0005737~cytoplasm	357	27.1689	1.50083e-06	ACY3.1, PDLIM7, SNCB, VPS52, ROCK2B, SLC35A4, TNIKB, ATP2B2, TRNAU1APA, TNIKA, DHX37, DRD2A, CREB3L2, MRPL38, SLC25A47B, MRPL34, MAP2K6, WWOX, MAP2K5, TIMMDC1, OPA1, RAN, CHIA.4, CDC14AA, UBE2J2, SARS2, CFLARA, VTI1A, ERGIC2, DEPDC5, RAB14L, CTNNA2, CAMSAP1B, UHRF1, TMEM135, NNT, LDHBA, MLEC, TXNDC5, UBR5, PGM1, MC2R, MRPL47, SI:CH211-269I23.2, PELO, AKAP1B, PAK2A, HADHAA, ACADSB, FARS2, SNRKA, P…	852	5043	14702	1.22156	0.000412644	6.87859e-05	0.00197892
GOTERM_CC_3	GO:0044428~nuclear part	90	6.84932	2.09518e-05	TAF1B, CDC14B, INO80, MLH1, MED22, SART1, EBNA1BP2, SMARCD2, DDX23, GTF2A1, DHX37, LRRC59, RTF1, TMEM57B, ARID1AA, HIF1AL, FANCF, SUPT5H, PHF12A, PHF20B, KLHL20, WDR33, KPNB3, SNRPA1, RAN, SNAPC4, TMEM38A, NUSAP1, PRPF3, RB1, UBE2B, SMN1, ELL2, MED19B, RFWD2, UHRF1, NOP2, NPM1A, NRM, SMARCA5, CPSF6, PAF1, USP22, MYBBP1A, NSMFB, CPSF1, SUPT6H, ZGC:173585, U2AF2A, BRF1A, NUP98, SDAD1, LMNB1, MSL2A,…	852	994	14702	1.5624	0.00574524	0.000822776	0.0276227
GOTERM_CC_3	GO:0043232~intracellular non-membrane-bounded organelle	137	10.4262	4.04338e-05	DYNC1LI2, PDLIM7, CEP76, INO80, ZGC:163040, ROCK2B, FRMD4BB, EBNA1BP2, CLASP1A, DHX37, ZGC:92380, DYNLL2A, MRPL38, MAP2K6, MRPL34, CORO6, CDC14AA, DCTN4, TMPOA, CTNNA2, CAMSAP1B, UHRF1, NOP2, NPM1A, RFC1, EHMT1A, EHMT1B, SI:CH211-269I23.2, MRPL47, KIFAP3A, MYBBP1A, MAP7D3, SUPT6H, SDAD1, LMNB1, BBS7, SEPT7B, MYO9B, ZGC:163061, POLN, ERCC6L, TUBB4B, EZRB, ZGC:194989, KIF3A, HENMT1, NUF2, HEATR1, W…	852	1698	14702	1.39226	0.0110579	0.00138897	0.0533013
GOTERM_CC_3	GO:0070013~intracellular organelle lumen	74	5.63166	7.1076e-05	TAF1B, CDC14B, INO80, MLH1, MED22, OS9, ZGC:153247, EBNA1BP2, GTF2A1, DHX37, RTF1, TFB2M, FANCF, SUPT5H, PHF12A, PHF20B, KLHL20, WDR33, KPNB3, NUSAP1, UBE2B, SMN1, ELL2, RFWD2, MED19B, UHRF1, NPM1A, NOP2, CPSF6, MRPL47, USP22, PAF1, MYBBP1A, NSMFB, CPSF1, SUPT6H, ZGC:173585, U2AF2A, HADHAA, GLSB, SDAD1, LMNB1, MSL2A, AHCTF1, CDC73, SDHAF2, DIMT1L, SHQ1, MRPL20, SI:DKEY-67C22.2, SRRT, DDX46, AGGF1…	852	802	14702	1.59219	0.0193568	0.00216949	0.0936773
GOTERM_CC_3	GO:0043233~organelle lumen	74	5.63166	7.55651e-05	TAF1B, CDC14B, INO80, MLH1, MED22, OS9, ZGC:153247, EBNA1BP2, GTF2A1, DHX37, RTF1, TFB2M, FANCF, SUPT5H, PHF12A, PHF20B, KLHL20, WDR33, KPNB3, NUSAP1, UBE2B, SMN1, ELL2, RFWD2, MED19B, UHRF1, NPM1A, NOP2, CPSF6, MRPL47, USP22, PAF1, MYBBP1A, NSMFB, CPSF1, SUPT6H, ZGC:173585, U2AF2A, HADHAA, GLSB, SDAD1, LMNB1, MSL2A, AHCTF1, CDC73, SDHAF2, DIMT1L, SHQ1, MRPL20, SI:DKEY-67C22.2, SRRT, DDX46, AGGF1…	852	803	14702	1.5902	0.0205668	0.00207596	0.0995913
GOTERM_CC_3	GO:0044444~cytoplasmic part	226	17.1994	0.00029032	PDLIM7, VPS52, SLC35A4, CREB3L2, DRD2A, MRPL38, SLC25A47B, MRPL34, TIMMDC1, OPA1, UBE2J2, ERGIC2, VTI1A, DEPDC5, RAB14L, TMEM135, NNT, MLEC, TXNDC5, PGM1, MRPL47, AKAP1B, HADHAA, ACADSB, FARS2, AKAP10, PPT1, NPRL2, SDHAF2, GPD1L, TRAM2, PPP1R3B, PEMT, PLEKHJ1, ZGC:194209, SEPN1, HYOU1, CLGN, RABEP1, DCP2, ATP2A1, SYTL4, HBAE1, COX11, COX10, CLTCA, HSP90AA1.1, EIF3S10, SHOC2, TRMT10C, FAR1, AP2B1,…	852	3171	14702	1.22984	0.0767449	0.00723278	0.382128
GOTERM_CC_3	GO:0012505~endomembrane system	112	8.52359	0.00105876	VPS52, SLC35A4, LRRC59, CREB3L2, DRD2A, RPN2, NSMAF, ZGC:91976, NBAS, RAN, UBE2J2, TMPOA, VTI1A, ERGIC2, RAB14L, SEC61B, ATP9B, ZGC:165519, MLEC, TXNDC5, PI4K2A, UGGT1, LMNB1, ZGC:165520, ZNRF2B, BNIP1A, TRAM2, TOR1, CERS1, PEMT, DOPEY1, SLC30A7, P4HB, DHDDS, PNPLA7A, PLEKHJ1, HACE1, TPRB, SEPN1, ZGC:194209, SNX10A, ATP7A, RCE1A, HYOU1, CLGN, CHPFA, RABEP1, ATP2A1, SYT1A, YIPF3, SYTL4, YIPF5, ALG…	852	1445	14702	1.33748	0.252719	0.0239838	1.38707
GOTERM_CC_3	GO:0005783~endoplasmic reticulum	52	3.95738	0.00228661	ALG1, ZGC:77041, OS9, NEU3.1, FITM2, LRRC59, CREB3L2, RPN2, DLG1, PGAP2, ZGC:91976, NBAS, PIGV, TMEM38A, P4HA1B, PI4KB, UBE2J2, VTI1A, ERGIC2, CERS4A, SEC61B, MLEC, TXNDC5, UGGT1, ZGC:86609, BNIP1A, TRAM2, BNIP3LB, MPPE1, SLC35B1, TOR1, CERS1, PEMT, DAD1, SLC39A7, RRBP1A, P4HB, DHDDS, PNPLA7A, HACE1, SEPN1, ZGC:194209, STIM1A, RYR1B, RCE1A, HYOU1, CLGN, CERS2A, ATP2A1, YIPF5, DPM3, SSR4	852	586	14702	1.53124	0.467162	0.0472721	2.97338
GOTERM_CC_3	GO:0030529~intracellular ribonucleoprotein complex	46	3.50076	0.00421726	U2AF2A, METAP1, CPEB3, DICER1, EIF3S10, HNRNPUB, SART1, MRPL20, ZGC:158803, SI:DKEY-67C22.2, EBNA1BP2, DDX23, AGGF1, MRPL14, CD2BP2, PRPF8, DYNLL2A, EDC3, MRPL38, AGO4, SNRNP70, MRPL34, RRBP1A, SNRPA1, PDCD11, HENMT1, BTBD6B, ELAVL1, SNW1, HEATR1, PRPF3, SSB, MRPL30, SMN1, CPEB1B, RPL23, DCP2, RPL13A, HUG, LARP7, WDR3, MRPL47, NOP56, CWC22, HNRNPH1, LTV1	852	518	14702	1.53237	0.687202	0.0796619	5.42004
GOTERM_CC_3	GO:0008023~transcription elongation factor complex	7	0.532725	0.00663396	RTF1, SUPT16H, CDC73, PAF1, SUPT5H, ELL2, SUPT6H	852	30	14702	4.02637	0.839653	0.114876	8.40231
GOTERM_CC_3	GO:0031090~organelle membrane	69	5.25114	0.0166942	CPT2, COX10, CLTCA, PEX11G, SLC35A4, MFF, NDUFS5, YME1L1B, LRRC59, TMEM57B, DRD2A, SLC25A28, SLC25A47B, KPNB3, TIMMDC1, PGAP2, ZGC:91976, OPA1, TMEM38A, CFTR, PI4KB, ARL6, COQ7, VTI1A, ERGIC2, DEPDC5, NDUFA11, ARL3, SEC61B, NNT, NRM, ZGC:165519, PMPCA, LTV1, NSMFB, GALNT2, LMNB1, NAPG, SLC39A13, SLC35A5, ZNRF2B, SNN, SLC35B1, MPPE1, BNIP3LB, SNX9A, MPV17L2, GNPTAB, LOC566378, CLVS2, TNPO2, SPIRE1…	852	909	14702	1.30985	0.990242	0.251253	19.907
GOTERM_CC_3	GO:0005635~nuclear envelope	15	1.14155	0.0244819	NUP98, LMNB1, RAN, TMEM38A, TPRB, BNIP3LB, TOR1, POM121, NRM, LRRC59, TMEM57B, MTMR8, TNPO2, NSMFB, KPNB3	852	135	14702	1.91732	0.998904	0.330323	27.8791
GOTERM_CC_3	GO:0031941~filamentous actin	4	0.304414	0.0287007	GAS2L3, PDLIM7, SPECC1LB, SPECC1	852	12	14702	5.75196	0.999667	0.359111	31.885
GOTERM_CC_3	GO:0031984~organelle subcompartment	12	0.913242	0.0427627	ATP7A, ARL1, PLEKHJ1, CHPFA, ZGC:165519, ATP9B, NCK2A, HACE1, DOPEY1, CLVS2, KLHL20, RAB14L	852	106	14702	1.95349	0.999994	0.468768	43.8005
GOTERM_CC_3	GO:0005874~microtubule	15	1.14155	0.0435369	GAS2L3, KIF3A, NUSAP1, ARL3, CAMSAP1B, RGS20, CLASP1A, TBCD, ZGC:103670, KIF19, KATNAL2, MDM1, KIF3CB, APC, TUBB4B	852	146	14702	1.77286	0.999995	0.457764	44.3969

## Sheet: MF_down
Category	Term	Count	%	PValue	Genes	List Total	Pop Hits	Pop Total	Fold Enrichment	Bonferroni	Benjamini	FDR
GOTERM_MF_3	GO:0003682~chromatin binding	28	2.1309	1.77208e-05	PBRM1L, ZMYND11, CDX4, SMC1AL, DEK, CTCF, POU5F3, WACA, CENPA, NIPBLA, BRD4, PHF12A, TAF2, PRKCBP1L, MTA3, TP53, SETDB1A, SETDB1B, TP73, TMPOA, SALL4, SMARCA5, SUPT16H, DNMT1, PYGO2, ZGC:173552, H3F3D, SUPT6H	879	189	14865	2.50537	0.00277832	0.00277832	0.0213264
GOTERM_MF_3	GO:0016788~hydrolase activity, acting on ester bonds	66	5.02283	9.89029e-05	PDP1, ACY3.1, CDC14B, DICER1, ESD, ARSK, ACOT11A, PTER, PLCB3, DUSP3B, PLCD3A, DUSP3A, LARSB, EDC3, PTPN2B, LIPEA, SI:DKEY-11E23.4, IAH1, NLGN3A, NEIL1, CDC14AA, TATDN1, EYA3, PPM1G, NAPEPLD, PTPN23A, MINPP1A, PELO, STYXL1, NLGN2B, SI:DKEY-183C16.7, PTPN4B, ZGC:174938, PPT1, PTRHD1, VARS, CTDSPL2B, MPPE1, NT5C1BA, PLA2G12A, INPP5F, POLN, MTMR8, USB1, PNPLA7A, PTENB, GDE1, PTENA, SIRT4, WRN, ZGC:1…	879	685	14865	1.62941	0.0154086	0.0077342	0.118973
GOTERM_MF_3	GO:0003676~nucleic acid binding	240	18.2648	0.000281152	ZGC:152816, ATXN1A, CDX4, TCF3A, ZGC:101562, REST, ZGC:163040, HNRPL, EIF4G2B, TRNAU1APA, DDX11, DHX37, CREB3L2, DDX10, SREK1IP1, SUPT5H, PHOX2A, HOXC12A, TMPOA, UHRF1, NOP2, NPM1A, RFC1, UBR5, PRDM5, SI:CH73-299H12.6, TGIF1, ZZZ3, MYBBP1A, SUPT6H, AKAP1B, U2AF2A, HOXC11A, FARS2, ZGC:163061, IGF2BP3, ZGC:158803, TAL1, AGGF1, ZGC:175107, POLN, SI:DKEYP-113D7.10, NR1H3, ZGC:194989, EIF1AD, EPRS, HM…	879	3324	14865	1.22103	0.0431868	0.0146079	0.337865
GOTERM_MF_3	GO:0016817~hydrolase activity, acting on acid anhydrides	62	4.71842	0.000806141	NUDT3B, DYNC1LI2, DICER1, MLH1, INO80, ATP2B2, KLC1B, YME1L1B, GSPT1L, DDX23, DDX11, DHX37, GNAI2B, ATP5O, DDX10, GNL1, RTEL1, KIF3CB, ARL1, NUDT4B, OPA1, LONRF1L, EIF4A1B, RAN, RALBP1, GNAO1A, CFTR, GMPS, ARL3, RAB14L, RECQL, GNAL, KIF1B, RFC1, ATP9B, SMARCA5, ATP5C1, KIF19, GNA11A, GNAI3, SKIV2L, MYO9B, DDX46, DDX43, HSPA9, TUBB4B, ERCC6L, DDX42, KIF3A, WRN, ABCG1, PPA2, ATP7A, DCP2, EEF2A.1, A…	879	683	14865	1.53514	0.118927	0.0311581	0.965953
GOTERM_MF_3	GO:0000166~nucleotide binding	195	14.8402	0.00128262	ZGC:152816, PRPF4BA, RP2, AK5L, RAC1L, HNRPL, ROCK2B, MAP3K7, IRGQ2, ATP2B2, TNIKB, TNIKA, TRNAU1APA, DDX11, DHX37, RAB28, DDX10, IFT27, MAP2K6, MAP2K5, OPA1, BRAF, LOC100330257, RAN, SCYL3, SARS2, RAB14L, NME3, NNT, RFC1, PAK2A, NEK7, U2AF2A, GNA11A, ACADSB, ACIN1A, GNAI3, FARS2, PFKFB1, SNRKA, MYO9B, IGF2BP3, ACIN1B, GPD1L, GSK3AA, PTK6B, SI:CH211-244B2.1, ZGC:175248, TUBB4B, AKT3A, KIF3A, LOC1…	879	2699	14865	1.22182	0.182497	0.0394988	1.53286
GOTERM_MF_3	GO:1901265~nucleoside phosphate binding	195	14.8402	0.00128262	ZGC:152816, PRPF4BA, RP2, AK5L, RAC1L, HNRPL, ROCK2B, MAP3K7, IRGQ2, ATP2B2, TNIKB, TNIKA, TRNAU1APA, DDX11, DHX37, RAB28, DDX10, IFT27, MAP2K6, MAP2K5, OPA1, BRAF, LOC100330257, RAN, SCYL3, SARS2, RAB14L, NME3, NNT, RFC1, PAK2A, NEK7, U2AF2A, GNA11A, ACADSB, ACIN1A, GNAI3, FARS2, PFKFB1, SNRKA, MYO9B, IGF2BP3, ACIN1B, GPD1L, GSK3AA, PTK6B, SI:CH211-244B2.1, ZGC:175248, TUBB4B, AKT3A, KIF3A, LOC1…	879	2699	14865	1.22182	0.182497	0.0394988	1.53286
GOTERM_MF_3	GO:0032403~protein complex binding	26	1.97869	0.0023751	GNA11A, DBNLB, GNAI3, CLASP1A, WACA, CENPA, GNAI2B, ACTN4, GNAO1A, CORO6, KCTD2, IRS1, CTNNA2, GNAL, PI4K2A, SUPT16H, SMARCA5, CYFIP1, ZGC:173552, MYH9A, SI:CH211-269I23.2, PAF1, VPS28, H3F3D, DOK1A, SUPT6H	879	230	14865	1.91171	0.311565	0.0603262	2.82147
GOTERM_MF_3	GO:0016875~ligase activity, forming carbon-oxygen bonds	9	0.684932	0.0043988	WARS, LARSB, FARS2, EPRS, CARS2, LRRC47, VARS, SARS2, ZGC:153247	879	45	14865	3.38225	0.499494	0.0941454	5.16769
GOTERM_MF_3	GO:0016741~transferase activity, transferring one-carbon groups	22	1.67428	0.00710879	ZGC:162780, SHMT2, WBSCR27, HENMT1, OTC, SETDB1A, SETDB1B, WHSC1, ZGC:162396, DIMT1L, GART, PRMT1, NOP2, EHMT1A, EHMT1B, SETMAR, PEMT, TFB2M, DNMT1, SETD7, KMT2BB, MEPCE	879	199	14865	1.86959	0.673742	0.130649	8.22826
GOTERM_MF_3	GO:0042393~histone binding	10	0.761035	0.00915754	ZMYND11, ING4, PRKCBP1L, UHRF1, SUPT16H, DEK, BRD4, PHF12A, MPHOSPH8, SUPT6H	879	61	14865	2.77234	0.764102	0.148269	10.4816
GOTERM_MF_3	GO:0004702~receptor signaling protein serine/threonine kinase activity	14	1.06545	0.0147596	NLK1, MAPK14B, TGFBR2, MINK1, MAPK8B, STK3, MAP3K7, TNIKB, TNIKA, MAP2K4A, PAK4, MAP2K6, MAP2K5, PAK2A	879	112	14865	2.11391	0.903143	0.208205	16.3867
GOTERM_MF_3	GO:0001882~nucleoside binding	153	11.6438	0.0198782	RAB9B, CAMK2B1, RP2, PRPF4BA, AK5L, INO80, RAC1L, ROCK2B, MAP3K7, IRGQ2, ATP2B2, TNIKB, TNIKA, DDX23, DDX11, DHX37, LARSB, RAB28, DDX10, IFT27, GNL1, MAP2K6, MAP2K5, OPA1, BRAF, RAN, LOC100330257, SCYL3, SARS2, STK3, RAB14L, PRKG1A, CDKL1, NME3, RFC1, ATP9B, PI4K2A, BMP2K, SMARCA5, FYNA, PCCA, NEK7, PAK2A, GNA11A, ZGC:112183, GNAI3, STK35L, ZGC:113162, FARS2, ARFRP1, PFKFB1, SEPT7B, SNRKA, MYO9B,…	879	2204	14865	1.17397	0.957247	0.249169	21.4678
GOTERM_MF_3	GO:0032553~ribonucleotide binding	155	11.796	0.0215938	RAB9B, CAMK2B1, RP2, PRPF4BA, AK5L, INO80, RAC1L, ROCK2B, MAP3K7, IRGQ2, ATP2B2, TNIKB, TNIKA, DDX23, DDX11, DHX37, LARSB, RAB28, DDX10, IFT27, GNL1, MAP2K6, MAP2K5, OPA1, BRAF, RAN, LOC100330257, SCYL3, SARS2, STK3, RAB14L, PRKG1A, CDKL1, NME3, RFC1, ATP9B, PI4K2A, BMP2K, SMARCA5, FYNA, PCCA, NEK7, PAK2A, GNA11A, ZGC:112183, GNAI3, STK35L, ZGC:113162, FARS2, ARFRP1, PFKFB1, SEPT7B, SNRKA, MYO9B,…	879	2243	14865	1.16863	0.967528	0.248448	23.1064
GOTERM_MF_3	GO:0008092~cytoskeletal protein binding	42	3.19635	0.0338437	GAS2L3, DMTN, DBNLB, WASA, PTPN4B, RP2, SSFA2, CNN3B, MAPRE1B, CLASP1A, DMD, SPIRE1A, KIF3CB, APC, PFN2L, EZRB, KIF3A, OPA1, ACTN4, ENC1, CAMSAP1A, CORO6, NUSAP1, MAPRE3B, SSH2A, CAMSAP1B, ARL3, CTNNA2, DAAM1B, KIF1B, MSRB1A, TBCD, INPPL1B, MYH9A, CYFIP1, KIF19, ZGC:103670, KPTN, SI:CH211-269I23.2, KIFAP3A, MDM1, MYH10	879	517	14865	1.37384	0.995508	0.340191	33.9257
GOTERM_MF_3	GO:0003712~transcription cofactor activity	19	1.44597	0.0419204	SUB1A, ZMYND11, SUB1B, PRKCBP1L, PBXIP1A, ANKRA2, SRA1, SCAI, LMCD1, MED22, NRIP1B, CITED1, ATXN7L3, CITED2, MED19B, GTF2A1, PYGO2, BCOR, PHF12A	879	196	14865	1.63936	0.998798	0.381368	40.2755
GOTERM_MF_3	GO:0016835~carbon-oxygen lyase activity	9	0.684932	0.042981	HADHAA, PDDC1, SIRT4, NEIL1, ECHS1, THNSL2, APIP, HMGA1A, CA4C	879	67	14865	2.27166	0.99899	0.368604	41.0664
GOTERM_MF_3	GO:0000062~fatty-acyl-CoA binding	5	0.380518	0.0436364	ACADVL, ACBD3, ACADSB, ZGC:162964, ZGC:92030	879	23	14865	3.67636	0.999093	0.354549	41.5503
GOTERM_MF_3	GO:0001076~transcription factor activity, RNA polymerase II transcription factor binding	9	0.684932	0.0463022	MED19B, TAF2, KCTD10, SNAPC4, RTF1, PYGO2, MED22, CITED1, CITED2	879	68	14865	2.23826	0.999415	0.354565	43.4814
GOTERM_MF_3	GO:0019904~protein domain specific binding	10	0.761035	0.048921	ATP2B2, RGS20, PTENB, YWHABL, ICAL1, PTENA, LDB1A, INPPL1B, LDB1B, PPP1R12C	879	81	14865	2.08781	0.99962	0.354345	45.3213
