# Supplementary material for: Treatment with a DNA methyltransferase inhibitor feminizes zebrafish and induces long-term expression changes in the gonads
Source: Epigenetics Chromatin. 2017 Dec 8;10:59. doi: 10.1186/s13072-017-0168-7 (PMC5721477; doi:10.1186/s13072-017-0168-7)
Supplement: Supplementary file 6 — Additional file 6: Table S3. List of enriched Kegg pathways found in the ovaries of fish treated with 75 µM of 5-aza-dC between 10 and 30 dpf. [file 13072_2017_168_MOESM6_ESM.xlsx]

## Sheet: Hoja1
Table S2. List of reproduction-related genes differentially expressed (P < 0.01) obtained by microarray analysis in ovaries of fish subjected to 75 µM of 5-aza-CdR between 10–30 dpf. M: males, F: females
Gene symbol	Fold change	P value	Accession number	Description	Reference
cyp11a1	27.3	0.044	AF527755	Cytochrome P450 family 11 subfamily a member 1	Ribas et al., (2017) PNAS 114:E941–E50.
srd5a2a	2.87	0.041	NM_001017703	Steroid-5-alpha-reductase alpha polypeptide 2a	Sharma et al., (2016) Gen. Comp. Endocrinol. 2016 Sep 1;235:38-47
cyp26b1	1.61	0.012	NM_212666	Cytochrome P450 family 26 subfamily b polypeptide 1	Rodríguez-Marí et al., (2013) PLoS One 8: e73951
esr2a	1.58	0.019	NM_180966	Estrogen receptor 2a	Sreenivasan et al., (2014) Biol. Reprod. 90: 45
lhbeta1	1.57	0.005	NM_991186	Luteinizing hormone beta 1 precursor	So et al., (2005) Biol. Reprod. 72: 1382-1396
srd5a2b	1.48	0.045	NM_001017693	Steroid-5-alpha-reductase. alpha polypeptide 2b	Sharma et al., (2016) Gen. Comp. Endocrinol. 1;235:38-47
cyp26b1	1.61	0.012	NM_212666	Cytochrome P450 family 26 subfamily b polypeptide 1	Rodríguez-Marí et al., (2013) PLoS One 8: e73951
esr2b	1.44	0.049	NM_174862	Estrogen receptor 2b	Sreenivasan et al.,(2014) Biol. Reprod. 90: 45
birc5a	1.39	0.049	NM_194397	Baculoviral IAP repeat-containing 5a	Pradhan et al., (2012) J. Biol. Chem. 287: 37926-38
hsd17b3	1.38	0.006	NM_200364	17-beta hydroxysteroid dehydrogenase 3	Engeli et al.,(2016) J. Steroid. Biochem. Mol. Biol.
figla	1.36	0.005	NM_198919	Folliculogenesis specific BHLH transcription factor	Jorgensen A et al., (2007) Comp. Biochem. Physiol. C Toxicol. Pharmacol. 146: 561-568
tdrd1	1.31	0.007	NM_001164028	Tudor domain containing 1	Hosokawa et al., (2007) Dev. Biol. 301(1):38-52
dkk1a	-1.18	0.04	NM_001281800	Dickkopf 1a	Untergasser et al., (2011) Gene Expr. Patterns 11: 491–500
gnrh2	-1.23	0.029	NM_181439	Gonadotropin-releasing hormone 2	Oka (2009) J. Neuroendocr. 21:334-338
hsd11b1lb	-1.25	0.042	ENSDART00000100159	11-beta hydroxysteroid dehydrogenase 1 like b	Fernandino et al., (2012) Endocrinology 153: 6003-6011
zp2l2	-1.28	0.008	NM_001089502	Zona pellucida glycoprotein 2. like 2	Tzung et al., (2015) Stem Cell Rep. 5(1): 156
spata6l	-1.3	0.004	NM_200412	Spermatogenesis associated 6-like	Fagerberg et al., (2014) Mol Cell Proteomics. 13(2):397-406
spata4	-1.33	0.004	NM_001004013	Spermatogenesis associated 4	Fagerberg et al., (2014) Mol Cell Proteomics. 13(2):397-406
dazap1	-1.41	0.032	NM_001173504	Deleted in azoospermia associated protein 1	Fagerberg et al., (2014) Mol Cell Proteomics. 13(2):397-406
ovca2	-1.42	0.006	NM_001020555	Ovarian tumor suppressor candidate 2	Prowse et al., (2002) Int J Cancer. 10;99(2):185-92
tp53	-1.42	0	NM_001271820	Tumor protein p53, transcript variant 1	Rodríguez-Marí et al., (2010) PLoS Genet. 6: e1001034
tdrd7a	-1.44	0.011	NM_001099343	Tudor domain containing 7a, transcript variant 1	Hosokawa et al., (2007) Dev Biol. 301(1):38-52
mc2r	-1.52	0.013	NM_180971	Melanocortin 2 receptor	Mountjoy et al., (1992) Science. 257(5074):1248-51
cyp17a1	-1.73	0.035	NM_212806	Cytochrome P450 family 17 subfamily A polypeptide 1	Baker et al., (2015) J. Steroid Biochem. Mol. Biol. 151:12-24
