# Supplementary material for: Treatment with a DNA methyltransferase inhibitor feminizes zebrafish and induces long-term expression changes in the gonads
Source: Epigenetics Chromatin. 2017 Dec 8;10:59. doi: 10.1186/s13072-017-0168-7 (PMC5721477; doi:10.1186/s13072-017-0168-7)
Supplement: Supplementary file 7 — Additional file 7: Table S4. List of genes found differentially expressed in eight pathways associated with female or male development, in the ovaries of fish treated with 75 µM of 5-aza-dC between 10 and 30 dpf. [file 13072_2017_168_MOESM7_ESM.xlsx]

## Sheet: Enriched kegg up
Table S3. Enriched Kegg pathways obtained by microarray analysis in ovaries of fish subjected to 75 µM of 5-aza-CdR between 10–30 dpf
Category	Term	Count	%	PValue	Genes	List Total	Pop Hits	Pop Total	Fold Enrichment	Bonferroni	Benjamini	FDR
KEGG_PATHWAY	dre04510:Focal adhesion	19	0.0241132	0.000581328	PIK3CG, CAV2, CAV1, TLN1, BCAR1, MYL9A, ACTN1, MYL9B, ROCK2A, EGFRA, COL5A2A, VEGFC, LAMA5, JUN, SI:CH211-241E1.3, COL6A2, CAPN2A, COL1A1B, ITGA3B	169	248	5434	2.4634	0.0652289	0.0652289	0.661224
KEGG_PATHWAY	dre00190:Oxidative phosphorylation	11	0.0139603	0.0109943	ND1, ND4L, ND4, COX1, ND2, ND3, COX6B1, ATP6AP1B, COX6A2, ATP6V1B2, ATP5J	169	140	5434	2.52637	0.722628	0.473339	11.8496
KEGG_PATHWAY	dre04810:Regulation of actin cytoskeleton	15	0.0190367	0.0399168	PIK3CG, MSNA, BCAR1, WASF2, MYL9A, MYL9B, ACTN1, GNG12A, ROCK2A, EGFRA, ARPC1B, ZGC:86896, TMSB4X, ITGA3B, ARPC5A	169	271	5434	1.77973	0.991132	0.793013	37.1703

## Sheet: Enriched kegg down
Category	Term	Count	%	PValue	Genes	List Total	Pop Hits	Pop Total	Fold Enrichment	Bonferroni	Benjamini	FDR
KEGG_PATHWAY	dre04150:mTOR signaling pathway	13	0.989346	0.00415364	CAB39L, AKT3A, PTENB, BRAF, PTENA, EIF4EA, IRS1, RPTOR, CAB39, MTOR, PIK3R1, EIF4E2, AKT2	385	72	5434	2.54841	0.450842	0.450842	4.81553
KEGG_PATHWAY	dre04141:Protein processing in endoplasmic reticulum	23	1.75038	0.0081919	UBE2D1B, P4HB, HSP90AA1.1, DNAJC10, UBE2J2, MAPK8B, SEC63, OS9, HSPBP1, ATF6, HYOU1, SEC61B, DNAJB11, TXNDC5, DAD1, CAPN2A, RPN2, SSR4, CAPN1A, UGGT1, SEC61G, DNAJC1, RRBP1A	385	181	5434	1.79353	0.694098	0.446916	9.29282
KEGG_PATHWAY	dre00562:Inositol phosphate metabolism	12	0.913242	0.0283196	ITPKCA, PLCB3, PTENB, PLCG1, MTMR7B, PLCD3A, PTENA, PI4K2A, MTMR8, MINPP1A, PI4KB, IPPK	385	82	5434	2.06551	0.984027	0.74816	28.8685
KEGG_PATHWAY	dre00920:Sulfur metabolism	4	0.304414	0.028919	SQRDL, PAPSS2A, ZGC:162544, PAPSS1	385	10	5434	5.64571	0.985385	0.652306	29.387
KEGG_PATHWAY	dre00071:Fatty acid degradation	8	0.608828	0.0293768	HADHAA, ACADVL, ALDH2.2, ACADSB, CPT2, ECHS1, ZGC:92030, ACSL1A	385	43	5434	2.62591	0.986345	0.5763	29.7808
KEGG_PATHWAY	dre00310:Lysine degradation	10	0.761035	0.03454	HADHAA, ALDH2.2, EHMT1A, EHMT1B, SETMAR, ECHS1, SETDB1B, SETD7, WHSC1, KMT2BB	385	64	5434	2.20536	0.993665	0.569847	34.0841
KEGG_PATHWAY	dre03015:mRNA surveillance pathway	12	0.913242	0.044471	PPP2R1A, PAPOLA, ACIN1A, GSPT1L, SRRM1, CPSF6, PELO, ACIN1B, PPP2R5EB, WDR33, CPSF1, DAZAP1	385	88	5434	1.92468	0.998571	0.607727	41.6896
KEGG_PATHWAY	dre04931:Insulin resistance	16	1.21766	0.0471011	AKT3A, PTENB, PTENA, PYGMA, PRKAB2, IRS1, MAPK8B, PPP1R3B, GSK3AA, PRKCEA, CREB3L2, MLXIP, MTOR, PIK3R1, NR1H3, AKT2	385	133	5434	1.69796	0.999039	0.580393	43.5645
KEGG_PATHWAY	dre03040:Spliceosome	16	1.21766	0.0471011	U2AF2A, SNRPA1, ACIN1A, HNRNPA1A, PRPF3, SNW1, HNRNPUA, ACIN1B, HNRNPUB, SART1, DDX46, DDX23, PRPF8, SNRNP200, SNRNP70, DDX42	385	133	5434	1.69796	0.999039	0.580393	43.5645
KEGG_PATHWAY	dre04914:Progesterone-mediated oocyte maturation	14	1.06545	0.048121	CCNB1, CPEB1B, GNAI3, AKT3A, MAD2L1, BRAF, CPEB3, MAPK14B, GNAI2B, HSP90AA1.1, PRKACAA, MAPK8B, PIK3R1, AKT2	385	111	5434	1.78018	0.999176	0.545736	44.2766
