# Supplementary material for: Treatment with a DNA methyltransferase inhibitor feminizes zebrafish and induces long-term expression changes in the gonads
Source: Epigenetics Chromatin. 2017 Dec 8;10:59. doi: 10.1186/s13072-017-0168-7 (PMC5721477; doi:10.1186/s13072-017-0168-7)
Supplement: Supplementary file 8 — Additional file 8: Table S5. List of epigenetic-related genes differentially expressed (P < 0.01) obtained by microarray analysis in ovaries of zebrafish treated with 75 µM of 5-aza-dC between 10 and 30 dpf. [file 13072_2017_168_MOESM8_ESM.xlsx]

## Sheet: Stable
Table S4. List of genes found differentially expressed in the pro-female and pro-male related pathways obtained by microarray analysis in ovaries of fish subjected to 75 µM of 5-aza-CdR between 10–30 dpf
Pathway name	Pathway number	Gene name	Fold change	p value	Gene Accession number	Gene Description
Fanconi anemia pathway	dre03460	blmh	-1.21264	0.00750953	NM_200018	ref|Danio rerio bleomycin hydrolase (blmh), mRNA [NM_200018]
		fancf	-1.23663	0.0498945	NM_001045234	ref|Danio rerio Fanconi anemia, complementation group F (fancf), mRNA [NM_001045234]
		fance	-1.26807	0.046821	NM_001040634	ref|Danio rerio Fanconi anemia, complementation group E (fance), mRNA [NM_001040634]
		blmh	-1.18994	0.0229434	NM_200018	ref|Danio rerio bleomycin hydrolase (blmh), mRNA [NM_200018]
		fancc	-1.13901	0.0449749	NM_001040637	ref|Danio rerio Fanconi anemia, complementation group C (fancc), mRNA [NM_001040637]
		mlh1	-2.05765	0.0012196	NM_200659	ref|Danio rerio mutL homolog 1, colon cancer, nonpolyposis type 2 (E. coli) (mlh1), mRNA [NM_200659]
		poln	-1.37141	0.0166787	NM_001100026	ref|Danio rerio polymerase (DNA directed) nu (poln), mRNA [NM_001100026]
		atr	1.3316	0.0487064	ENSDART00000144801	ens|ataxia telangiectasia and Rad3 related [Source:ZFIN;Acc:ZDB-GENE-070912-458] [ENSDART00000144801]
Wnt signaling pathway	dre04310	daam1b	-1.73369	0.00170607	NM_001030136	ref|Danio rerio dishevelled associated activator of morphogenesis 1b (daam1b), mRNA [NM_001030136]
		rac1l	-1.70485	0.0185267	BC154665	gb|Danio rerio cDNA clone IMAGE:7055212, partial cds. [BC154665]
		tp53	-1.42157	0.000477643	NM_001271820	ref|Danio rerio tumor protein p53 (tp53), transcript variant 1, mRNA [NM_001271820]
		plcb3	-1.3883	0.024483	NM_001122773	ref|Danio rerio phospholipase C, beta 3 (phosphatidylinositol-specific) (plcb3), mRNA [NM_001122773]
		apc	-1.34969	0.0454463	NM_001143840	ref|Danio rerio adenomatosis polyposis coli (apc), mRNA [NM_001143840]
		prkacaa	-1.34602	0.00194881	NM_001082840	ref|Danio rerio protein kinase, cAMP-dependent, catalytic, alpha, genome duplicate a (prkacaa), mRNA [NM_001082840]
		camk2b1	-1.31822	0.0154226	NM_001271393	ref|Danio rerio calcium/calmodulin-dependent protein kinase (CaM kinase) II beta 1 (camk2b1), mRNA [NM_001271393]
		zgc:153713	-1.31119	0.0350972	NM_001045350	ref|Danio rerio zgc:153713 (zgc:153713), mRNA [NM_001045350]
		prkacaa	-1.30653	0.00216157	NM_001082840	ref|Danio rerio protein kinase, cAMP-dependent, catalytic, alpha, genome duplicate a (prkacaa), mRNA [NM_001082840]
		zgc:153713	-1.30438	0.0309585	NM_001045350	ref|Danio rerio zgc:153713 (zgc:153713), mRNA [NM_001045350]
		tp53	-1.29307	0.012333	NM_001271820	ref|Danio rerio tumor protein p53 (tp53), transcript variant 1, mRNA [NM_001271820]
		map3k7	-1.29122	0.00608546	NM_001020750	ref|Danio rerio mitogen activated protein kinase kinase kinase 7 (map3k7), mRNA [NM_001020750]
		mapk8b	-1.27049	0.0201302	NM_131721	ref|Danio rerio mitogen-activated protein kinase 8b (mapk8b), mRNA [NM_131721]
		gsk3aa	-1.2595	0.0430525	NM_001044921	ref|Danio rerio glycogen synthase kinase 3 alpha a (gsk3aa), mRNA [NM_001044921]
		daam1b	-1.25315	0.0062659	NM_001030136	ref|Danio rerio dishevelled associated activator of morphogenesis 1b (daam1b), mRNA [NM_001030136]
		tp53	-1.23507	0.0264346	NM_001271820	ref|Danio rerio tumor protein p53 (tp53), transcript variant 1, mRNA [NM_001271820]
		gsk3aa	-1.23283	0.0489584	NM_001044921	ref|Danio rerio glycogen synthase kinase 3 alpha a (gsk3aa), mRNA [NM_001044921]
		nlk1	-1.21605	0.0220773	NM_212956	ref|Danio rerio nemo like kinase, type 1 (nlk1), mRNA [NM_212956]
		nlk1	-1.20784	0.00955178	NM_212956	ref|Danio rerio nemo like kinase, type 1 (nlk1), mRNA [NM_212956]
		ENSDART00000087250	-1.20479	0.0106952	ENSDART00000087250	ens|CREB binding protein a [Source:ZFIN;Acc:ZDB-GENE-050208-439] [ENSDART00000087250]
		ppp3r1b	-1.20345	0.0318562	NM_001004553	ref|Danio rerio protein phosphatase 3 (formerly 2B), regulatory s1ubunit B, alpha isoform, b (ppp3r1b), mRNA [NM_001004553]
		plcb3	-1.19527	0.0156546	ENSDART00000127518	ens|phospholipase C, beta 3 (phosphatidylinositol-specific) [Source:ZFIN;Acc:ZDB-GENE-030616-594] [ENSDART00000127518]
		plcb3	-1.19357	0.0166248	NM_001122773	ref|Danio rerio phospholipase C, beta 3 (phosphatidylinositol-specific) (plcb3), mRNA [NM_001122773]
		prkacaa	-1.19283	0.0196178	NM_001082840	ref|Danio rerio protein kinase, cAMP-dependent, catalytic, alpha, genome duplicate a (prkacaa), mRNA [NM_001082840]
		plcb3	-1.15747	0.0170343	NM_001122773	ref|Danio rerio phospholipase C, beta 3 (phosphatidylinositol-specific) (plcb3), mRNA [NM_001122773]
		ppardb	1.2524	0.0475906	NM_131468	ref|Danio rerio peroxisome proliferator-activated receptor delta b (ppardb), mRNA [NM_131468]
		fzd3a	1.25454	0.00800127	ENSDART00000090549	ens|frizzled homolog 3a [Source:ZFIN;Acc:ZDB-GENE-990415-225] [ENSDART00000090549]
		rock2a	1.30947	0.0171186	NM_174863	ref|Danio rerio rho-associated, coiled-coil containing protein kinase 2a (rock2a), mRNA [NM_174863]
		wnt3	1.69801	0.033816	NM_001114552	ref|Danio rerio wingless-type MMTV integration site family, member 3 (wnt3), mRNA [NM_001114552]
		jun	1.96875	0.0463052	NM_199987	ref|Danio rerio jun proto-oncogene (jun), mRNA [NM_199987]
oocyte meiosis	dre04114	smc1al	-1.53227	0.0335605	NM_212810	ref|Danio rerio structural maintenance of chromosomes 1A, like (smc1al), mRNA [NM_212810]
		ywhabl	-1.36432	0.0346049	NM_199562	ref|Danio rerio tyrosine 3-monooxygenase/tryptophan 5-monooxygenase activation protein, beta polypeptide like (ywhabl), mRNA [NM_199562]
		camk2b1	-1.31822	0.0236874	NM_001271393	ref|Danio rerio calcium/calmodulin-dependent protein kinase (CaM kinase) II beta 1 (camk2b1), mRNA [NM_001271393]
		mad2l1	-1.29183	0.0437451	EH566615	gb|FDR202-P00026-DEPE-R_K17 FDR202 Danio rerio cDNA clone FDR202-P00026-BR_K17 3', mRNA sequence [EH566615]
		ccnb1	-1.28492	0.0455075	NM_131513	ref|Danio rerio cyclin B1 (ccnb1), mRNA [NM_131513]
		ccnb1	-1.27326	0.0455075	NM_131513	ref|Danio rerio cyclin B1 (ccnb1), mRNA [NM_131513]
		ccnb1	-1.26746	0.00400018	NM_131513	ref|Danio rerio cyclin B1 (ccnb1), mRNA [NM_131513]
		prkacaa	-1.26039	0.036039	NM_001082840	ref|Danio rerio protein kinase, cAMP-dependent, catalytic, alpha, genome duplicate a (prkacaa), mRNA [NM_001082840]
		ccnb1	-1.26	0.0363077	NM_131513	ref|Danio rerio cyclin B1 (ccnb1), mRNA [NM_131513]
		ppp2r5eb	-1.24859	0.0429356	NM_194412	ref|Danio rerio protein phosphatase 2, regulatory subunit B', epsilon isoform b (ppp2r5eb), mRNA [NM_194412]
		ppp2r1a	-1.22552	0.00579291	NM_213376	ref|Danio rerio protein phosphatase 2 (formerly 2A), regulatory subunit A (PR 65), alpha isoform (ppp2r1a), mRNA [NM_213376]
		cpeb1b	-1.22397	0.0342292	NM_131427	ref|Danio rerio cytoplasmic polyadenylation element binding protein 1b (cpeb1b), mRNA [NM_131427]
		cpeb3	-1.21196	0.0311296	ENSDART00000084354	ens|cytoplasmic polyadenylation element binding protein 3 [Source:ZFIN;Acc:ZDB-GENE-090312-68] [ENSDART00000084354]
		ppp3r1b	-1.20345	0.00687263	NM_001004553	ref|Danio rerio protein phosphatase 3 (formerly 2B), regulatory s1ubunit B, alpha isoform, b (ppp3r1b), mRNA [NM_001004553]
		mos	-1.15861	0.036004	NM_205580	ref|Danio rerio v-mos Moloney murine sarcoma viral oncogene homolog (mos), mRNA [NM_205580]
		ywhae2	-1.15626	0.0283048	NM_001013341	ref|Danio rerio tyrosine 3-monooxygenase/tryptophan 5-monooxygenase activation protein, epsilon polypeptide 2 (ywhae2), mRNA [NM_001013341]
		itpr3	-1.15445	0.00250698	NM_001128269	ref|Danio rerio inositol 1,4,5-triphosphate receptor, type 3 (itpr3), mRNA [NM_001128269]
		cdc23	-1.1467	0.0318562	NM_200933	ref|Danio rerio CDC23 (cell division cycle 23, yeast, homolog) (cdc23), mRNA [NM_200933]
		bub1	1.21365	0.0371304	BC124681	gb|Danio rerio cDNA clone IMAGE:5602922. [BC124681]
		ywhaqb	1.50097	0.0117722	NM_201484	ref|Danio rerio tyrosine 3-monooxygenase/tryptophan 5-monooxygenase activation protein, theta polypeptide b (ywhaqb), mRNA [NM_201484]
		ywhaqb	1.50097	0.012627	NM_201484	ref|Danio rerio tyrosine 3-monooxygenase/tryptophan 5-monooxygenase activation protein, theta polypeptide b (ywhaqb), mRNA [NM_201484]
		ywhag1	1.53201	0.0301716	NM_213022	ref|Danio rerio 3-monooxygenase/tryptophan 5-monooxygenase activation protein, gamma polypeptide 1 (ywhag1), mRNA [NM_213022]
		calm2b	1.78	0.0154226	NM_214736	ref|Danio rerio calmodulin 2b, (phosphorylase kinase, delta) (calm2b), mRNA [NM_214736]
Progesterone-mediated oocyte maturation	dre04915	mos	-1.15861	0.0437451	NM_205580	ref|Danio rerio v-mos Moloney murine sarcoma viral oncogene homolog (mos), mRNA [NM_205580]
		hsp90aa1.1	-1.36	0.00455762	NM_131328	ref|Danio rerio heat shock protein 90, alpha (cytosolic), class A member 1, tandem duplicate 1 (hsp90aa1.1), mRNA [NM_131328]
		cdc23	-1.1467	0.0429356	NM_200933	ref|Danio rerio CDC23 (cell division cycle 23, yeast, homolog) (cdc23), mRNA [NM_200933]
		bub1	1.21365	0.0342292	BC124681	gb|Danio rerio cDNA clone IMAGE:5602922. [BC124681]
		ccnb1	-1.26	0.0371304	NM_131513	ref|Danio rerio cyclin B1 (ccnb1), mRNA [NM_131513]
		akt2	-1.26073	0.0359647	NM_198146	ref|Danio rerio v-akt murine thymoma viral oncogene homolog 2 (akt2), mRNA [NM_198146]
		braf	-1.4	0.00156739	NM_205744	ref|Danio rerio v-raf murine sarcoma viral oncogene homolog B1 (braf), mRNA [NM_205744]
		mad2l1	-1.29183	0.0311296	EH566615	gb|FDR202-P00026-DEPE-R_K17 FDR202 Danio rerio cDNA clone FDR202-P00026-BR_K17 3', mRNA sequence [EH566615]
		akt3a	-1.34018	0.00119965	NM_001197201	ref|Danio rerio v-akt murine thymoma viral oncogene homolog 3a (akt3a), mRNA [NM_001197201]
		pik3cg	1.61938	0.00172841	NM_213306	ref|Danio rerio phosphoinositide-3-kinase, catalytic, gamma polypeptide (pik3cg), mRNA [NM_213306]
		gnai3	-1.40878	0.00731673	NM_001111250	ref|Danio rerio guanine nucleotide binding protein (G protein), alpha inhibiting activity polypeptide 3 (gnai3), mRNA [NM_001111250]
		cpeb3	-1.21196	0.0236874	ENSDART00000084354	ens|cytoplasmic polyadenylation element binding protein 3 [Source:ZFIN;Acc:ZDB-GENE-090312-68] [ENSDART00000084354]
		cpeb1b	-1.22397	0.0346049	NM_131427	ref|Danio rerio cytoplasmic polyadenylation element binding protein 1b (cpeb1b), mRNA [NM_131427]
		mapk14b	-1.34909	0.000436494	NM_178223	ref|Danio rerio mitogen-activated protein kinase 14b (mapk14b), mRNA [NM_178223]
		mapk8b	-1.27049	0.0201302	NM_131721	ref|Danio rerio mitogen-activated protein kinase 8b (mapk8b), mRNA [NM_131721]
		prkacaa	-1.28	0.00216157	NM_001082840	ref|Danio rerio protein kinase, cAMP-dependent, catalytic, alpha, genome duplicate a (prkacaa), mRNA [NM_001082840]
		gnai2b	-1.28992	0.0150186	NM_199842	ref|Danio rerio guanine nucleotide binding protein (G protein), alpha inhibiting activity polypeptide 2b (gnai2b), mRNA [NM_199842]
		pik3r1	-1.21637	0.0359168	NM_001281844	ref|Danio rerio phosphoinositide-3-kinase, regulatory subunit 1 (p85 alpha) (pik3r1), mRNA [NM_001281844]
PPAR signaling pathway	dre03320	aqp7	-1.53173	0.00776358	ENSDART00000032586	ens|aquaporin 7 [Source:ZFIN;Acc:ZDB-GENE-030131-6461] [ENSDART00000032586]
		fabp3	-1.51933	0.00521216	NM_152961	ref|Danio rerio peroxisome proliferator-activated receptor delta b (ppardb), mRNA [NM_131468]
		acsl1a	-1.44111	0.0351698	NM_001031837	ref|Danio rerio fatty acid binding protein 3, muscle and heart (fabp3), mRNA [NM_152961]
		cpt2	-1.20221	0.0372308	NM_001007447	ref|Danio rerio zgc:101071 (zgc:101071), mRNA [NM_001003569]
		nr1h3	-1.19604	0.0417592	NM_001017545	ref|Danio rerio nuclear receptor subfamily 1, group H, member 3 (nr1h3), mRNA [NM_001017545]
		fabp2	1.1316	0.0412948	NM_131431	ref|Danio rerio carnitine palmitoyltransferase II (cpt2), mRNA [NM_001007447]
		ppardb	1.2524	0.0475906	NM_131468	ref|Danio rerio acyl-CoA synthetase long-chain family member 1 (acsl1), mRNA [NM_001031837]
		acsl1b	1.2696	0.0328976	NM_001003569	ref|Danio rerio lipoprotein lipase (lpl), mRNA [NM_131127]
		slc27a1b	1.3125	0.0341947	NM_001077248	ref|Danio rerio solute carrier family 27 (fatty acid transporter), member 1b (slc27a1b), mRNA [NM_001077248]
		lpl	3.02	0.0458851	NM_131127	ref|Danio rerio fatty acid binding protein 2, intestinal (fabp2), mRNA [NM_131431]
Cardiac muscle contraction	dre04260	tpm3	-1.35842	0.0347602	NM_205676	ref|Danio rerio tropomyosin 3 (tpm3), transcript variant 1, mRNA [NM_205676]
		cacnb4b	-1.24025	0.034072	NM_001040318	ens|cytochrome c oxidase I, mitochondrial [Source:ZFIN;Acc:ZDB-GENE-011205-14] [ENSDART00000093606]
		cox5aa	-1.24	0.0465999	NM_001024403	ref|Danio rerio ATPase, Na+/K+ transporting, alpha 3a polypeptide (atp1a3a), mRNA [NM_131684]
		cacng6b	-1.17081	0.0374639	XM_001342797	ref|Danio rerio tropomyosin 4a (tpm4a), transcript variant 2, mRNA [NM_213158]
		tpm4a	-0.35	0.0423697	NM_001024467	ref|Danio rerio cytochrome c oxidase subunit VIb polypeptide 1 (cox6b1), mRNA [NM_001002695]
		zgc:86709	1.40924	0.0154021	NM_001002066	ref|Danio rerio tropomyosin 3 (tpm3), transcript variant 1, mRNA [NM_205676]
		atp1a3a	1.42176	0.0253656	NM_131684	gb|PREDICTED: Danio rerio voltage-dependent calcium channel gamma-6 subunit-like (LOC100003220), mRNA [XM_001342797]
		COX1	1.53847	0.00639853	ENSDART00000093606	ref|Danio rerio calcium channel, voltage-dependent, beta 4b subunit (cacnb4b), transcript variant 1, mRNA [NM_001040318]
		cox6b1	2.61992	0.014067	NM_001002695	ref|Danio rerio zgc:86709 (zgc:86709), mRNA [NM_001002066]
		cox6a2	3.07	0.00268011	NM_001004680	ref|Danio rerio cytochrome c oxidase subunit VIb polypeptide 1 (cox6b1), mRNA [NM_001002695]
p53 signaling pathway	dre04115	cdk4	-2.17567	0.0265403	NM_001077777	ens|ataxia telangiectasia and Rad3 related [Source:ZFIN;Acc:ZDB-GENE-070912-458] [ENSDART00000144801]
		ptena	-1.65569	0.0099167	NM_200708	ref|Danio rerio tumor protein p53 (tp53), transcript variant 1, mRNA [NM_001271820]
		ptena	-1.57647	0.0120736	NM_200708	ref|Danio rerio tumor protein p53 (tp53), transcript variant 1, mRNA [NM_001271820]
		tp53	-1.42157	0.000477643	NM_001271820	ref|Danio rerio tumor protein p53 (tp53), transcript variant 1, mRNA [NM_001271820]
		tp73	-1.37492	0.00962045	NM_183340	ref|Danio rerio cyclin-dependent kinase 4 (cdk4), mRNA [NM_001077777]
		rfwd2	-1.36145	0.000537748	NM_001089542	ref|Danio rerio cyclin B1 (ccnb1), mRNA [NM_131513]
		ptenb	-1.30819	0.0008134	NM_001001822	ref|Danio rerio cyclin B1 (ccnb1), mRNA [NM_131513]
		tp53	-1.29307	0.012333	NM_001271820	ref|Danio rerio cyclin B1 (ccnb1), mRNA [NM_131513]
		ccnb1	-1.29117	0.0155063	NM_131513	ref|Danio rerio cyclin B1 (ccnb1), mRNA [NM_131513]
		ccnb1	-1.28492	0.0117722	NM_131513	ref|Danio rerio cyclin B1 (ccnb1), mRNA [NM_131513]
		ccnb1	-1.27326	0.0371304	NM_131513	ref|Danio rerio growth arrest and DNA-damage-inducible, beta a (gadd45ba), mRNA [NM_213031]
		ccnb1	-1.26746	0.012627	NM_131513	ref|Danio rerio PERP, TP53 apoptosis effector (perp), mRNA [NM_001256207]
		tp53	-1.23507	0.0264346	NM_001271820	ref|Danio rerio phosphatase and tensin homolog B (ptenb), mRNA [NM_001001822]
		ccnb1	-1.19225	0.0301716	NM_131513	ref|Danio rerio phosphatase and tensin homolog A (ptena), mRNA [NM_200708]
		rfwd2	-1.18614	0.0199078	NM_001089542	ref|Danio rerio phosphatase and tensin homolog A (ptena), mRNA [NM_200708]
		atr	1.3316	0.0487064	ENSDART00000144801	ref|Danio rerio ring finger and WD repeat domain 2 (rfwd2), mRNA [NM_001089542]
		gadd45ba	1.74681	0.0227765	NM_213031	ref|Danio rerio ring finger and WD repeat domain 2 (rfwd2), mRNA [NM_001089542]
		perp	1.98922	0.0366788	NM_001256207	ref|Danio rerio tumor protein p73 (tp73), mRNA [NM_183340]
Cytokine-cytokine receptor interaction	dre04060	epo	-1.39848	0.0420598	NM_001038009	ref|Danio rerio chemokine (C-X-C motif) ligand 14 (cxcl14), mRNA [NM_131627]
		tgfbr2	-1.21821	0.0470639	NM_182855	ens|interleukin 4 induced 1 [Source:HGNC Symbol;Acc:19094] [ENSDART00000079363]
		acvr1b	1.14983	0.0386339	NM_130990	ref|Danio rerio erythropoietin (epo), transcript variant 2, mRNA [NM_001038009]
		lifra	1.2202	0.0472729	NM_001014306	ref|Danio rerio vascular endothelial growth factor c (vegfc), mRNA [NM_205734]
		egfra	1.2519	0.0462359	NM_194424	ens|chemokine (C motif) receptor 1 [Source:ZFIN;Acc:ZDB-GENE-070302-6] [ENSDART00000077124]
		tgfbr1a	1.28529	0.0177907	NM_001037683	ref|Danio rerio leukemia inhibitory factor receptor alpha a (lifra), mRNA [NM_001014306]
		bmpr1ba	1.31908	0.0322937	NM_131457	ref|Danio rerio epidermal growth factor receptor a (erythroblastic leukemia viral (v-erb-b) oncogene homolog, avian) (egfra), mRNA [NM_194424]
		zgc:153759	1.33968	0.0469291	NM_001045372	ref|Danio rerio zgc:153759 (zgc:153759), mRNA [NM_001045372]
		xcr1a	1.34022	0.00838407	ENSDART00000077124	ref|Danio rerio tumor necrosis factor receptor superfamily, member 9a (tnfrsf9a), mRNA [NM_001040369]
		bmpr1ba	1.37035	0.0310888	NM_131457	ref|Danio rerio transforming growth factor, beta receptor II (tgfbr2), mRNA [NM_182855]
		wu:fa99f01	1.37384	0.00409566	ENSDART00000079363	ref|Danio rerio transforming growth factor, beta receptor 1 a (tgfbr1a), mRNA [NM_001037683]
		vegfc	1.40402	0.0350675	NM_205734	ref|Danio rerio activin A receptor, type IB (acvr1b), mRNA [NM_130990]
		cxcl14	1.52619	0.0456621	NM_131627	ref|Danio rerio bone morphogenetic protein receptor, type 1ba (bmpr1ba), mRNA [NM_131457]
		tnfrsf9a	4.58473	0.00784882	NM_001040369	ref|Danio rerio bone morphogenetic protein receptor, type 1ba (bmpr1ba), mRNA [NM_131457]
