# Supplementary material for: Treatment with a DNA methyltransferase inhibitor feminizes zebrafish and induces long-term expression changes in the gonads
Source: Epigenetics Chromatin. 2017 Dec 8;10:59. doi: 10.1186/s13072-017-0168-7 (PMC5721477; doi:10.1186/s13072-017-0168-7)
Supplement: Supplementary file 9 — Additional file 9: Fig. S4. Experimental design to study the effects of 5-aza-dC treatment on zebrafish development and survival, growth, sex ratio and gene expression. (A) Experiments performed during the early stages of development, with treatments either from 0 to 2 or 0–6 days post-fertilization. (B) Experiments performed during the gonadal development period. In the different experiments, 2–7 biological replicates per treatment were used, with 2–3 technical replicates each. [file 13072_2017_168_MOESM9_ESM.xlsx]

## Sheet: Hoja1
Table S5. List of differentially expressed (P < 0.01) related to epigenetic regulatory mechanisms obtained by microarray analysis in ovaries of fish subjected to 75 µM of 5-aza-CdR between 10–30 dpf
Category	Gene symbol	Fold change	P value	Accession Number	Description
Chromatin-related	hmgn2	1,77	0,009	NM_001142543	High-mobility group nucleosomal binding domain 2
	chmp2bb	1,55	0,001	NM_212904	Chromatin modifying protein 2Bb
	hmgn3	1,43	0,005	NM_001243173	High mobility group nucleosomal binding domain 3
	chaf1a	-1,20	0,049	NM_001045013	Chromatin assembly factor 1 subunit A
	acin1a	-1,23	0,026	ENSDART00000146485	Apoptotic chromatin condensation inducer 1a
	dnttip2	-1,24	0,046	NM_001145786	Deoxynucleotidyltransferase, terminal, interacting protein 2
	nap1l1	-1,25	0,025	NM_201318	Nucleosome assembly protein 1
	chmp2ba	-1,32	0,017	NM_001123297	Chromatin modifying protein 2Ba
	acin1b	-1,33	0,037	ENSDART00000034218	Apoptotic chromatin condensation inducer 1b
	smarca5	-1,47	0,008	NM_001081629	SWI/SNF related, matrix associated, actin dependent regulator of chromatin, subfamily a, member 5
	smarcd2	-1,53	0,012	ENSDART00000152212	SWI/SNF related, matrix associated, actin dependent regulator of chromatin, subfamily d, member 2
	dmgdh	-2,05	0,003	BC155630	Dimethylglycine dehydrogenase
CpG Binding domain	mbd3a	-1,31	0,007	NM_212769	Methyl-CpG binding domain protein 3a
	cxxc1a	-1,32	0,026	NM_200599	CXXC finger 1a
Demethylases	kdm5bb	-1,27	0,009	NM_001002166	Lysine (K)-specific demethylase 5Bb
	kdm4ab	-1,29	0,007	ENSDART00000024302	Lysine (K)-specific demethylase 4A
	dimt1l	-1,60	0,003	NM_001003556	DIM1 dimethyladenosine transferase 1 like
Dicer	dicer1	-2,60	0,036	NM_001161453	Ribonuclease Type III
Histone-related	hdac4	1,33	0,025	NM_001039358	Histone deacetylase 4
	h1m	-1,20	0,050	NM_183071	Linker histone H1M
	jhdm1da	-1,21	0,041	ENSDART00000002851	Jumonji C domain containing histone demethylase 1
	h3f3d	-1,22	0,010	NM_201101	H3 histone, family 3D
	cenpa	-1,45	0,013	NM_001164240	Histone H3-like centromeric protein A
	hist1h4c	-1,45	0,005	ENSDART00000128059	Histone cluster 1, H4c
Methyltransferases	mettl20	2,90	0,045	NM_001161495	Methyltransferase like 20
	trmt10c	-1,21	0,016	NM_001007332	tRNA methyltransferase 10C, mitochondrial RNASe P subunit
	setd7	-1,24	0,004	NM_001002456	SET domain containing lysine methyltransferase 7
	kmt2bb	-1,30	0,005	ENSDART00000128947	Lysine (K)-specific methyltransferase 2Bb
	ehmt1b	-1,32	0,031	NM_001172564	Euchromatic histone-lysine N-methyltransferase 1b
	ehmt1a	-1,30	0,029	NM_001030131	Euchromatic histone-lysine N-methyltransferase 1a
	pcmt	-1,34	0,009	NM_131465	l-isoaspartyl protein carboxyl methyltransferase
	shmt2	-1,34	0,003	NM_001123374	Serine hydroxymethyltransferase 2
	prmt1	-1,35	0,001	NM_200650	Protein arginine methyltransferase 1
	pemt	-1,37	0,049	NM_200158	Phosphatidylethanolamine N-methyltransferase
	henmt1	-1,63	0,008	NM_001017842	HEN1 methyltransferase homolog 1
	dnmt1	-1,63	0,002	NM_131189	DNA (cytosine-5-)-methyltransferase 1
	camkmt	-1,78	0,003	ENSDART00000133968	Calmodulin-lysine N-methyltransferase
Polycomb	epc1	-1,21	0,023	ENSDART00000033072	Polycomb homolog 1
	cbx5	-1,24	0,002	NM_001080184	Chromobox homolog 5
	cbx4	-1,63	0,001	NM_205749	Chromobox homolog 4
