# Supplementary material for: Treatment with a DNA methyltransferase inhibitor feminizes zebrafish and induces long-term expression changes in the gonads
Source: Epigenetics Chromatin. 2017 Dec 8;10:59. doi: 10.1186/s13072-017-0168-7 (PMC5721477; doi:10.1186/s13072-017-0168-7)
Supplement: Supplementary file 10 — Additional file 10: Table S6. Gene symbols, names, Refseq IDs and primer sequences for all genes used in qPCR (in alphabetical order) in this study. [file 13072_2017_168_MOESM10_ESM.xlsx]

## Sheet: Hoja1
Table S6. List of genes used by qPCR for validating microarrays results. Gene symbols, Accession number IDs and primers pairs used for microarray validation by qPCR
Gene Symbol	Accession number	Forward (5’-3’)	Reverse (5’-3’)
amh	AY677080	ACAACCCGAAGGTCAACCCGC	GTGGCATGTTGGTCAGTTGGCTG
cyp11c1	XM_009300890	CCTCGGGCCCATATACAGAGA	CGTCCCGTTCTTGAGGAAGA
cyp19a1a	NM_131154	GATATTTGCTCAGAGCCATGGA	GCTCTGGCCAGCTAAAACACT
dact2	NM_001077794	CCGTTGTTCTGCTGATGAGA	CTGTGGAAACCGGTCTTTGT
dmrt1	NM_205628	TGCCCAGGTGGCGTTACGG	CGGGTGATGGCGGTCCTGAG
dnmt1	NM_131189	TCTTCAGCACTACAGTTACCAATCCT	CGTGCACATTCCCTGACACT
dnmt3bb.2	NM_131386	AAGATTTAGGCGTCGGTTTCG	GTGTCACCCCCTTCAATTAACTG
eef1a1l1	NM_131263	CTGGAGGCCAGCTCAAACAT	ATCAAGAAGAGTAGTACCGCTAGCATTAC
foxl2	NM_001045252	AAACACTGGGAAGGTTTGCGTGC	TTTGTCCGGCCCCTTCTCTGG
fut9b	NM_001007454	AGACGCCGTCATGGTTTATC	AAATCCTCGGCTGGTTTCTT
kcnc2	NM_001089529	TTTTTGACGACCCGTACTCC	TCTCGTATTGCTGGCTGATG
mrpl14	NM_201147	GGCCACCAAAAGTCATTCAC	TGGTTCCTGTAGGGTTTCCA
mtnr1ba	NM_131395	CATCAACCGCTACTGCTTCA	CACCACTGCGATGGTGTATC
pddc1	NM_001037118	GGTGCAAGAGTTCAGCATCA	GGACAGTCGGGAATCAACAG
robo2	NM_131633	CAAAGAGGCTGGGAGTCTTG	GTTGCTCACTGATTGGCTGA
spp1	NM_001002308	GGACCAGGCAGCTACAGAAG	GAGGAGTTGGACTCGCTGTC
stat1b	NM_200091	CACCTGCTCAACATCTGGAA	CAGAAGGAAAGTGCCTGGAG
tnfrsf9a	NM_001040369	AGCAGCAGTGACACCGTATG	CTTTGGGCTCCTCTCCTTTT
ddx4	NM_131057	TCCCTGGTCAAAGTCCTTTCAGGGG	CGCTCTTGAAGGATCCTCCCTTCCG
zgc:152791	NM_001007133	CTACTTACAGCCGCCGTAGC	TTCCAGCTCCAGTGAAACCT
